# Supplementary material for: Spin-relaxation time in materials with broken inversion symmetry and large spin-orbit coupling
Source: Sci Rep. 2017 Aug 30;7:9949. doi: 10.1038/s41598-017-09759-0 (PMC5577210; doi:10.1038/s41598-017-09759-0)
Supplement: Supplementary file 2 — The Monte Carlo code of the calculations in C++ [file 41598_2017_9759_MOESM2_ESM.zip]

Archive with 274 entries (260 files):
- DP_Monte_Carlo/
- DP_Monte_Carlo/Makefile
- DP_Monte_Carlo/tests/
- DP_Monte_Carlo/plot.sh
- DP_Monte_Carlo/Makefile_main
- DP_Monte_Carlo/mathlink/
- DP_Monte_Carlo/mathlink/mathlink.tm
- DP_Monte_Carlo/mathlink/mathlink.cpp
- DP_Monte_Carlo/dep/
- DP_Monte_Carlo/bin/
- DP_Monte_Carlo/Makefile_config
- DP_Monte_Carlo/doc/
- DP_Monte_Carlo/doc/latex/
- DP_Monte_Carlo/doc/latex/structProgress.tex
- DP_Monte_Carlo/doc/latex/classSingleSpinAutocorr__coll__graph.md5
- DP_Monte_Carlo/doc/latex/la_8h.tex
- DP_Monte_Carlo/doc/latex/classautocorr.tex
- DP_Monte_Carlo/doc/latex/dir_68267d1309a1af8e8297ef4c3efbcdba_dep.eps
- DP_Monte_Carlo/doc/latex/la_8h__incl.md5
- DP_Monte_Carlo/doc/latex/Makefile
- DP_Monte_Carlo/doc/latex/classbuffer.tex
- DP_Monte_Carlo/doc/latex/refman.toc
- DP_Monte_Carlo/doc/latex/classSingleSpin.tex
- DP_Monte_Carlo/doc/latex/refman.idx
- DP_Monte_Carlo/doc/latex/hierarchy.tex
- DP_Monte_Carlo/doc/latex/refman.log
- DP_Monte_Carlo/doc/latex/classautocorr__coll__graph.eps
- DP_Monte_Carlo/doc/latex/refman.pdf
- DP_Monte_Carlo/doc/latex/la_8h__incl.eps
- DP_Monte_Carlo/doc/latex/refman.out
- DP_Monte_Carlo/doc/latex/refman.ind
- DP_Monte_Carlo/doc/latex/refman.tex
- DP_Monte_Carlo/doc/latex/classSingleSpin__inherit__graph.eps
- DP_Monte_Carlo/doc/latex/doxygen.sty
- DP_Monte_Carlo/doc/latex/classSingleSpinAutocorr.tex
- DP_Monte_Carlo/doc/latex/classautocorr__inherit__graph.eps
- DP_Monte_Carlo/doc/latex/index.tex
- DP_Monte_Carlo/doc/latex/dir_8c5bca25a498c7ed0874b721ecc37dfa.tex
- DP_Monte_Carlo/doc/latex/classautocorr__inherit__graph.md5
- DP_Monte_Carlo/doc/latex/annotated.tex
- DP_Monte_Carlo/doc/latex/classautocorr__coll__graph.md5
- DP_Monte_Carlo/doc/latex/files.tex
- DP_Monte_Carlo/doc/latex/dir_68267d1309a1af8e8297ef4c3efbcdba_dep.md5
- DP_Monte_Carlo/doc/latex/refman.dvi
- DP_Monte_Carlo/doc/latex/dir_68267d1309a1af8e8297ef4c3efbcdba.tex
- DP_Monte_Carlo/doc/latex/classSingleSpinAutocorr__inherit__graph.md5
- DP_Monte_Carlo/doc/latex/dir_d93a1d4020dea85bb71b237545b5e722.tex
- DP_Monte_Carlo/doc/latex/classSingleSpinAutocorr__inherit__graph.eps
- DP_Monte_Carlo/doc/latex/dir_1568f469a8e2d1dcac002514b7e26937.tex
- DP_Monte_Carlo/doc/latex/classrandgen_1_1gen.tex
- DP_Monte_Carlo/doc/latex/dir_d44c64559bbebec7f509842c48db8b23.tex
- DP_Monte_Carlo/doc/latex/classSingleSpinAutocorr__coll__graph.eps
- DP_Monte_Carlo/doc/latex/refman.ilg
- DP_Monte_Carlo/doc/latex/refman.aux
- DP_Monte_Carlo/doc/latex/classSingleSpin__inherit__graph.md5
- DP_Monte_Carlo/doc/mainpage.md
- DP_Monte_Carlo/doc/html/
- DP_Monte_Carlo/doc/html/classSingleSpinAutocorr__coll__graph.md5
- DP_Monte_Carlo/doc/html/dynsections.js
- DP_Monte_Carlo/doc/html/functions_func.html
- DP_Monte_Carlo/doc/html/sync_off.png
- DP_Monte_Carlo/doc/html/dir_d44c64559bbebec7f509842c48db8b23.html
- DP_Monte_Carlo/doc/html/random_8h_source.html
- DP_Monte_Carlo/doc/html/classbuffer-members.html
- DP_Monte_Carlo/doc/html/la_8h__incl.md5
- DP_Monte_Carlo/doc/html/tab_b.png
- DP_Monte_Carlo/doc/html/graph_legend.md5
- DP_Monte_Carlo/doc/html/tab_a.png
- DP_Monte_Carlo/doc/html/inherit_graph_1.md5
- DP_Monte_Carlo/doc/html/classSingleSpinAutocorr__inherit__graph.map
- DP_Monte_Carlo/doc/html/form_7.png
- DP_Monte_Carlo/doc/html/singlespin_8h_source.html
- DP_Monte_Carlo/doc/html/form_1.png
- DP_Monte_Carlo/doc/html/classautocorr__inherit__graph.map
- DP_Monte_Carlo/doc/html/inherit_graph_3.svg
- DP_Monte_Carlo/doc/html/inherit_graph_2.svg
- DP_Monte_Carlo/doc/html/inherit_graph_2.md5
- DP_Monte_Carlo/doc/html/doxygen.css
- DP_Monte_Carlo/doc/html/classSingleSpin__inherit__graph.svg
- DP_Monte_Carlo/doc/html/classes.html
- DP_Monte_Carlo/doc/html/bc_s.png
- DP_Monte_Carlo/doc/html/tab_s.png
- DP_Monte_Carlo/doc/html/classbuffer.html
- DP_Monte_Carlo/doc/html/index.html
- DP_Monte_Carlo/doc/html/inherit_graph_4.svg
- DP_Monte_Carlo/doc/html/classSingleSpinAutocorr__inherit__graph.svg
- DP_Monte_Carlo/doc/html/classrandgen_1_1gen-members.html
- DP_Monte_Carlo/doc/html/functions.html
- DP_Monte_Carlo/doc/html/form_12.png
- DP_Monte_Carlo/doc/html/form_11.png
- DP_Monte_Carlo/doc/html/form_4.png
- DP_Monte_Carlo/doc/html/tab_h.png
- DP_Monte_Carlo/doc/html/search/
- DP_Monte_Carlo/doc/html/search/enumvalues_4.js
- DP_Monte_Carlo/doc/html/search/all_2.html
- DP_Monte_Carlo/doc/html/search/all_8.js
- DP_Monte_Carlo/doc/html/search/functions_8.html
- DP_Monte_Carlo/doc/html/search/functions_2.js
- DP_Monte_Carlo/doc/html/search/all_4.html
- DP_Monte_Carlo/doc/html/search/enumvalues_3.html
- DP_Monte_Carlo/doc/html/search/classes_3.js
- DP_Monte_Carlo/doc/html/search/functions_3.html
- DP_Monte_Carlo/doc/html/search/functions_0.js
- DP_Monte_Carlo/doc/html/search/enumvalues_1.html
- DP_Monte_Carlo/doc/html/search/all_a.html
- DP_Monte_Carlo/doc/html/search/search.js
- DP_Monte_Carlo/doc/html/search/all_c.js
- DP_Monte_Carlo/doc/html/search/all_1.html
- DP_Monte_Carlo/doc/html/search/enumvalues_3.js
- DP_Monte_Carlo/doc/html/search/all_0.html
- DP_Monte_Carlo/doc/html/search/enumvalues_0.html
- DP_Monte_Carlo/doc/html/search/search_r.png
- DP_Monte_Carlo/doc/html/search/functions_4.js
- DP_Monte_Carlo/doc/html/search/functions_5.html
- DP_Monte_Carlo/doc/html/search/all_5.html
- DP_Monte_Carlo/doc/html/search/all_4.js
- DP_Monte_Carlo/doc/html/search/classes_1.html
- DP_Monte_Carlo/doc/html/search/functions_7.html
- DP_Monte_Carlo/doc/html/search/all_b.js
- DP_Monte_Carlo/doc/html/search/all_9.js
- DP_Monte_Carlo/doc/html/search/enumvalues_4.html
- DP_Monte_Carlo/doc/html/search/files_0.html
- DP_Monte_Carlo/doc/html/search/functions_5.js
- DP_Monte_Carlo/doc/html/search/all_2.js
- DP_Monte_Carlo/doc/html/search/enums_0.js
- DP_Monte_Carlo/doc/html/search/functions_0.html
- DP_Monte_Carlo/doc/html/search/enumvalues_1.js
- DP_Monte_Carlo/doc/html/search/all_9.html
- DP_Monte_Carlo/doc/html/search/all_8.html
- DP_Monte_Carlo/doc/html/search/all_3.js
- DP_Monte_Carlo/doc/html/search/search.css
- DP_Monte_Carlo/doc/html/search/classes_4.html
- DP_Monte_Carlo/doc/html/search/all_a.js
- DP_Monte_Carlo/doc/html/search/enumvalues_0.js
- DP_Monte_Carlo/doc/html/search/all_3.html
- DP_Monte_Carlo/doc/html/search/functions_1.html
- DP_Monte_Carlo/doc/html/search/all_0.js
- DP_Monte_Carlo/doc/html/search/functions_6.js
- DP_Monte_Carlo/doc/html/search/classes_2.html
- DP_Monte_Carlo/doc/html/search/enums_0.html
- DP_Monte_Carlo/doc/html/search/nomatches.html
- DP_Monte_Carlo/doc/html/search/all_c.html
- DP_Monte_Carlo/doc/html/search/classes_3.html
- DP_Monte_Carlo/doc/html/search/enumvalues_5.js
- DP_Monte_Carlo/doc/html/search/all_6.js
- DP_Monte_Carlo/doc/html/search/search_l.png
- DP_Monte_Carlo/doc/html/search/classes_0.js
- DP_Monte_Carlo/doc/html/search/functions_3.js
- DP_Monte_Carlo/doc/html/search/search_m.png
- DP_Monte_Carlo/doc/html/search/close.png
- DP_Monte_Carlo/doc/html/search/enumvalues_2.html
- DP_Monte_Carlo/doc/html/search/classes_2.js
- DP_Monte_Carlo/doc/html/search/functions_2.html
- DP_Monte_Carlo/doc/html/search/all_6.html
- DP_Monte_Carlo/doc/html/search/all_b.html
- DP_Monte_Carlo/doc/html/search/functions_6.html
- DP_Monte_Carlo/doc/html/search/enumvalues_5.html
- DP_Monte_Carlo/doc/html/search/classes_1.js
- DP_Monte_Carlo/doc/html/search/functions_1.js
- DP_Monte_Carlo/doc/html/search/all_7.js
- DP_Monte_Carlo/doc/html/search/mag_sel.png
- DP_Monte_Carlo/doc/html/search/all_7.html
- DP_Monte_Carlo/doc/html/search/classes_0.html
- DP_Monte_Carlo/doc/html/search/files_0.js
- DP_Monte_Carlo/doc/html/search/enumvalues_2.js
- DP_Monte_Carlo/doc/html/search/all_1.js
- DP_Monte_Carlo/doc/html/search/classes_4.js
- DP_Monte_Carlo/doc/html/search/functions_8.js
- DP_Monte_Carlo/doc/html/search/functions_7.js
- DP_Monte_Carlo/doc/html/search/searchdata.js
- DP_Monte_Carlo/doc/html/search/all_5.js
- DP_Monte_Carlo/doc/html/search/functions_4.html
- DP_Monte_Carlo/doc/html/classautocorr__inherit__graph.svg
- DP_Monte_Carlo/doc/html/hierarchy.html
- DP_Monte_Carlo/doc/html/inherit_graph_0.svg
- DP_Monte_Carlo/doc/html/files.html
- DP_Monte_Carlo/doc/html/classautocorr-members.html
- DP_Monte_Carlo/doc/html/jquery.js
- DP_Monte_Carlo/doc/html/menu.js
- DP_Monte_Carlo/doc/html/dir_68267d1309a1af8e8297ef4c3efbcdba_dep.map
- DP_Monte_Carlo/doc/html/inherit_graph_1.svg
- DP_Monte_Carlo/doc/html/form_10.png
- DP_Monte_Carlo/doc/html/la_8h__incl.map
- DP_Monte_Carlo/doc/html/doxygen.png
- DP_Monte_Carlo/doc/html/inherit_graph_1.map
- DP_Monte_Carlo/doc/html/form_6.png
- DP_Monte_Carlo/doc/html/form_5.png
- DP_Monte_Carlo/doc/html/form_2.png
- DP_Monte_Carlo/doc/html/structProgress-members.html
- DP_Monte_Carlo/doc/html/inherit_graph_2.map
- DP_Monte_Carlo/doc/html/form_9.png
- DP_Monte_Carlo/doc/html/menudata.js
- DP_Monte_Carlo/doc/html/classSingleSpin__inherit__graph.map
- DP_Monte_Carlo/doc/html/form_0.png
- DP_Monte_Carlo/doc/html/nav_h.png
- DP_Monte_Carlo/doc/html/folderclosed.png
- DP_Monte_Carlo/doc/html/inherit_graph_4.md5
- DP_Monte_Carlo/doc/html/nav_g.png
- DP_Monte_Carlo/doc/html/doc.png
- DP_Monte_Carlo/doc/html/classautocorr__coll__graph.map
- DP_Monte_Carlo/doc/html/classSingleSpinAutocorr.html
- DP_Monte_Carlo/doc/html/sync_on.png
- DP_Monte_Carlo/doc/html/closed.png
- DP_Monte_Carlo/doc/html/classrandgen_1_1gen.html
- DP_Monte_Carlo/doc/html/inherit_graph_4.map
- DP_Monte_Carlo/doc/html/inherit_graph_0.map
- DP_Monte_Carlo/doc/html/buffer_8h_source.html
- DP_Monte_Carlo/doc/html/dir_000002_000000.html
- DP_Monte_Carlo/doc/html/classautocorr__inherit__graph.md5
- DP_Monte_Carlo/doc/html/classautocorr__coll__graph.md5
- DP_Monte_Carlo/doc/html/formula.repository
- DP_Monte_Carlo/doc/html/tabs.css
- DP_Monte_Carlo/doc/html/dir_8c5bca25a498c7ed0874b721ecc37dfa.html
- DP_Monte_Carlo/doc/html/inherit_graph_3.md5
- DP_Monte_Carlo/doc/html/autocorr_8h_source.html
- DP_Monte_Carlo/doc/html/graph_legend.svg
- DP_Monte_Carlo/doc/html/classautocorr.html
- DP_Monte_Carlo/doc/html/classSingleSpinAutocorr__coll__graph.map
- DP_Monte_Carlo/doc/html/dir_d93a1d4020dea85bb71b237545b5e722.html
- DP_Monte_Carlo/doc/html/la_8h__incl.svg
- DP_Monte_Carlo/doc/html/dir_68267d1309a1af8e8297ef4c3efbcdba_dep.md5
- DP_Monte_Carlo/doc/html/dir_68267d1309a1af8e8297ef4c3efbcdba_dep.svg
- DP_Monte_Carlo/doc/html/classSingleSpin-members.html
- DP_Monte_Carlo/doc/html/svgpan.js
- DP_Monte_Carlo/doc/html/la_8h.html
- DP_Monte_Carlo/doc/html/functions_enum.html
- DP_Monte_Carlo/doc/html/classSingleSpinAutocorr-members.html
- DP_Monte_Carlo/doc/html/inherit_graph_0.md5
- DP_Monte_Carlo/doc/html/inherits.html
- DP_Monte_Carlo/doc/html/annotated.html
- DP_Monte_Carlo/doc/html/classSingleSpin.html
- DP_Monte_Carlo/doc/html/classSingleSpinAutocorr__inherit__graph.md5
- DP_Monte_Carlo/doc/html/folderopen.png
- DP_Monte_Carlo/doc/html/graph_legend.html
- DP_Monte_Carlo/doc/html/form_3.png
- DP_Monte_Carlo/doc/html/inherit_graph_3.map
- DP_Monte_Carlo/doc/html/functions_eval.html
- DP_Monte_Carlo/doc/html/form_8.png
- DP_Monte_Carlo/doc/html/classSingleSpinAutocorr__coll__graph.svg
- DP_Monte_Carlo/doc/html/splitbar.png
- DP_Monte_Carlo/doc/html/la_8h_source.html
- DP_Monte_Carlo/doc/html/dir_68267d1309a1af8e8297ef4c3efbcdba.html
- DP_Monte_Carlo/doc/html/classautocorr__coll__graph.svg
- DP_Monte_Carlo/doc/html/classSingleSpin__inherit__graph.md5
- DP_Monte_Carlo/doc/html/nav_f.png
- DP_Monte_Carlo/doc/html/dir_1568f469a8e2d1dcac002514b7e26937.html
- DP_Monte_Carlo/doc/html/open.png
- DP_Monte_Carlo/doc/html/bdwn.png
- DP_Monte_Carlo/doc/html/structProgress.html
- DP_Monte_Carlo/README.txt
- DP_Monte_Carlo/Doxyfile
- DP_Monte_Carlo/src/
- DP_Monte_Carlo/src/tests/
- DP_Monte_Carlo/src/tests/unitsphere.cpp
- DP_Monte_Carlo/src/tests/autocorr.cpp
- DP_Monte_Carlo/src/tests/fill_sz_vec.cpp
- DP_Monte_Carlo/src/tests/singlestep.cpp
- DP_Monte_Carlo/src/tests/buffer.cpp
- DP_Monte_Carlo/src/tests/random.cpp
- DP_Monte_Carlo/src/tests/boost_exp.cpp
- DP_Monte_Carlo/src/autocorr.cpp
- DP_Monte_Carlo/src/random.cpp
- DP_Monte_Carlo/src/la.cpp
- DP_Monte_Carlo/src/target/
- DP_Monte_Carlo/src/target/main.cpp
- DP_Monte_Carlo/src/singlespin.cpp
- DP_Monte_Carlo/include/
- DP_Monte_Carlo/include/autocorr.h
- DP_Monte_Carlo/include/random.h
- DP_Monte_Carlo/include/singlespin.h
- DP_Monte_Carlo/include/la.h
- DP_Monte_Carlo/include/buffer.h
- DP_Monte_Carlo/include/version.h
- DP_Monte_Carlo/build/
