# Supplementary material for: Spin-relaxation time in materials with broken inversion symmetry and large spin-orbit coupling
Source: Sci Rep. 2017 Aug 30;7:9949. doi: 10.1038/s41598-017-09759-0 (PMC5577210; doi:10.1038/s41598-017-09759-0)
Supplement: Supplementary file 2 — The Monte Carlo code of the calculations in C++ [file 41598_2017_9759_MOESM2_ESM.zip › DP_Monte_Carlo/plot.sh]

#!/bin/bash

set -o errexit
set -o nounset
set -o xtrace
set -o pipefail

tmpdir=`mktemp -d`

if [ $# -eq 1 ]; then
	fname="$1"
	cat "${fname}" | sed -e '/^#/d' > "${tmpdir}/fifo" 
else
	cat | sed -e '/^#/d' > "${tmpdir}/fifo" 
fi

gnuplot << EOD
plot '${tmpdir}/fifo'
pause mouse button1
EOD

rm -rf "${tmpdir}"
