# Supplementary material for: Spin-relaxation time in materials with broken inversion symmetry and large spin-orbit coupling
Source: Sci Rep. 2017 Aug 30;7:9949. doi: 10.1038/s41598-017-09759-0 (PMC5577210; doi:10.1038/s41598-017-09759-0)
Supplement: Supplementary file 2 — The Monte Carlo code of the calculations in C++ [file 41598_2017_9759_MOESM2_ESM.zip › DP_Monte_Carlo/Makefile_main]

include Makefile_config

TARGET_SOURCES := ${wildcard ${SRCDIR}/target/*.${SRCEXT}}
TARGETS := ${patsubst ${SRCDIR}/target/%.${SRCEXT},bin/%,${TARGET_SOURCES}}
TEST_SOURCES := ${wildcard ${SRCDIR}/tests/*.${SRCEXT}}
TESTS := ${patsubst ${SRCDIR}/tests/%.${SRCEXT},tests/%,${TEST_SOURCES}}
LIB_SOURCES := ${wildcard ${SRCDIR}/*.${SRCEXT}}
SOURCES := ${TARGET_SOURCES} ${TEST_SOURCES} ${LIB_SOURCES}
OBJECTS := ${patsubst ${SRCDIR}/%.${SRCEXT},${BUILDDIR}/%.o,${SOURCES}}
LIB_OBJECTS := ${patsubst ${SRCDIR}/%.${SRCEXT},${BUILDDIR}/%.o,${LIB_SOURCES}}
DEPENDS := ${patsubst ${SRCDIR}/%.${SRCEXT},${DEPDIR}/%.d,${SOURCES}}

target: ${TARGETS}

tests: ${TESTS}

all: target tests
	
${BINDIR}/% : ${BUILDDIR}/target/%.o ${LIB_OBJECTS}
	${CC} ${LIB} $^ -o $@
${TESTSDIR}/% : ${BUILDDIR}/tests/%.o ${LIB_OBJECTS}
	${CC} ${LIB} $^ -o $@

# mathlink related
mathlink/mathlink_template.c : mathlink/mathlink.tm
	mprep $< -o $@

mathlink/mathlink_template.o : mathlink/mathlink_template.c
	${CC} -c ${INC} ${CFLAGS} $< -o $@

mathlink/mathlink.o : mathlink/mathlink.cpp
	${CC} -c ${INC} ${CFLAGS} $< -o $@

mathlink/mathlink : mathlink/mathlink.o mathlink/mathlink_template.o ${LIB_OBJECTS}
	${CC} ${LIB} -L /home/lenard/Mathematica/10.0/SystemFiles/Links/MathLink/DeveloperKit/Linux-x86-64/CompilerAdditions/ -lML64i4 -lpthread -ldl -lrt -luuid $^ -o $@


include ${DEPENDS}

${BUILDDIR}/%.o: ${SRCDIR}/%.${SRCEXT}
	@mkdir -p `dirname $@` ;\
	echo '${CC} -c ${INC} ${CFLAGS} $< -o $@' ;\
	      ${CC} -c ${INC} ${CFLAGS} $< -o $@

.PHONY: target tests all clean include/version.h

.SECONDARY: ${OBJECTS}
