# Supplementary material for: Spin-relaxation time in materials with broken inversion symmetry and large spin-orbit coupling
Source: Sci Rep. 2017 Aug 30;7:9949. doi: 10.1038/s41598-017-09759-0 (PMC5577210; doi:10.1038/s41598-017-09759-0)
Supplement: Supplementary file 2 — The Monte Carlo code of the calculations in C++ [file 41598_2017_9759_MOESM2_ESM.zip › DP_Monte_Carlo/mathlink/mathlink.tm]

:Begin:
:Function:	test
:Pattern:	myTest[i_Integer]
:Arguments:	{i}
:ArgumentTypes:	{Integer}
:ReturnType:	Manual
:End:

:Begin:
:Function: 	simulation
:Pattern:	simulation[Omega_Real,DeltaOmega_Real,ModelString_String,MeasurementString_String,AutocorrString_String,MagneticField_Real,Tmin_Real,Duration_Real,Timestep_Real,SpinNumber_Integer]
:Arguments:	{Omega,DeltaOmega,ModelString,MeasurementString,AutocorrString,MagneticField,Tmin,Duration,Timestep,SpinNumber}
:ArgumentTypes:	{Real,Real,String,String,String,Real,Real,Real,Real,Integer}
:ReturnType:	Manual
:End:

:Begin:
:Function:	setProgress
:Pattern:	setProgress[Dynamic[sym_Symbol]]
:Arguments:	{sym}
:ArgumentTypes:	{Manual}
:ReturnType:	Manual
:End:
