# Supplementary material for: Spin-relaxation time in materials with broken inversion symmetry and large spin-orbit coupling
Source: Sci Rep. 2017 Aug 30;7:9949. doi: 10.1038/s41598-017-09759-0 (PMC5577210; doi:10.1038/s41598-017-09759-0)
Supplement: Supplementary file 2 — The Monte Carlo code of the calculations in C++ [file 41598_2017_9759_MOESM2_ESM.zip › DP_Monte_Carlo/Makefile_config]

CC := g++
SRCDIR := src
BUILDDIR := build
DEPDIR := dep
BINDIR := bin
TESTSDIR := tests
SRCEXT := cpp
CFLAGS := -std=c++14 -O2 -ffast-math
LIB := -larmadillo -lboost_random -lboost_program_options
INC := -I include
