# Supplementary material for: Spin-relaxation time in materials with broken inversion symmetry and large spin-orbit coupling
Source: Sci Rep. 2017 Aug 30;7:9949. doi: 10.1038/s41598-017-09759-0 (PMC5577210; doi:10.1038/s41598-017-09759-0)
Supplement: Supplementary file 2 — The Monte Carlo code of the calculations in C++ [file 41598_2017_9759_MOESM2_ESM.zip › DP_Monte_Carlo/doc/latex/structProgress.tex]

\section{Progress Struct Reference}
\label{structProgress}\index{Progress@{Progress}}
\subsection*{Public Member Functions}
\begin{DoxyCompactItemize}
\item 
\mbox{\label{structProgress_add3a526b00570d02276f28ff5c83f100}} 
void {\bfseries M\+L\+Send} (M\+L\+I\+NK lp)
\end{DoxyCompactItemize}
\subsection*{Public Attributes}
\begin{DoxyCompactItemize}
\item 
\mbox{\label{structProgress_a723c9cdb0eca0f77982d61fccf79e2d3}} 
std\+::string {\bfseries Mathematica\+\_\+variable}
\item 
\mbox{\label{structProgress_a88544e0b0c22daef9e7520a8e7e5ed0d}} 
double {\bfseries progress}
\end{DoxyCompactItemize}


The documentation for this struct was generated from the following file\+:\begin{DoxyCompactItemize}
\item 
mathlink/mathlink.\+cpp\end{DoxyCompactItemize}
