# Supplementary material for: Spin-relaxation time in materials with broken inversion symmetry and large spin-orbit coupling
Source: Sci Rep. 2017 Aug 30;7:9949. doi: 10.1038/s41598-017-09759-0 (PMC5577210; doi:10.1038/s41598-017-09759-0)
Supplement: Supplementary file 2 — The Monte Carlo code of the calculations in C++ [file 41598_2017_9759_MOESM2_ESM.zip › DP_Monte_Carlo/doc/latex/la_8h.tex]

\section{include/la.h File Reference}
\label{la_8h}\index{include/la.\+h@{include/la.\+h}}
{\ttfamily \#include $<$armadillo$>$}\newline
Include dependency graph for la.\+h\+:
\nopagebreak
\begin{figure}[H]
\begin{center}
\leavevmode
\includegraphics[width=113pt]{la_8h__incl}
\end{center}
\end{figure}
\subsection*{Functions}
\begin{DoxyCompactItemize}
\item 
arma\+::vec \hyperlink{la_8h_aad44afcc5becdd8909806f8069456330}{la\+::\+Rotate} (const arma\+::vec \&v0, const arma\+::vec \&phi)
\begin{DoxyCompactList}\small\item\em Rotates a vector around an other vecor. \end{DoxyCompactList}\end{DoxyCompactItemize}


\subsection{Function Documentation}
\mbox{\label{la_8h_file_aad44afcc5becdd8909806f8069456330}} 
\index{la.\+h@{la.\+h}!Rotate@{Rotate}}
\index{Rotate@{Rotate}!la.\+h@{la.\+h}}
\subsubsection{\texorpdfstring{Rotate()}{Rotate()}}
{\footnotesize\ttfamily arma\+::vec la\+::\+Rotate (\begin{DoxyParamCaption}\item[{const arma\+::vec \&}]{v0,  }\item[{const arma\+::vec \&}]{phi }\end{DoxyParamCaption})}


Rotates a vector around an other vecor. 


\begin{DoxyParams}{Parameters}
{\em v0} & The vector to be rotated. \\
\hline
{\em phi} & The angle vector. The length of this vector is the angle of the rotation in radians. The direction of the vector denotes the axis of the rotation. The rotation follows the right hand rule. \\
\hline
\end{DoxyParams}
\begin{DoxyReturn}{Returns}
The rotated vector. 
\end{DoxyReturn}
