# Supplementary material for: Spin-relaxation time in materials with broken inversion symmetry and large spin-orbit coupling
Source: Sci Rep. 2017 Aug 30;7:9949. doi: 10.1038/s41598-017-09759-0 (PMC5577210; doi:10.1038/s41598-017-09759-0)
Supplement: Supplementary file 2 — The Monte Carlo code of the calculations in C++ [file 41598_2017_9759_MOESM2_ESM.zip › DP_Monte_Carlo/doc/latex/classautocorr.tex]

\section{autocorr Class Reference}
\label{classautocorr}\index{autocorr@{autocorr}}


Class for gathering autocorrelation of time series data.  


{\ttfamily \#include $<$autocorr.\+h$>$}


Inheritance diagram for autocorr\+:
\nopagebreak
\begin{figure}[H]
\begin{center}
\leavevmode
\includegraphics[width=136pt]{classautocorr__inherit__graph}
\end{center}
\end{figure}


Collaboration diagram for autocorr\+:
\nopagebreak
\begin{figure}[H]
\begin{center}
\leavevmode
\includegraphics[width=136pt]{classautocorr__coll__graph}
\end{center}
\end{figure}
\subsection*{Public Member Functions}
\begin{DoxyCompactItemize}
\item 
\hyperlink{classautocorr_a06f0a89faae5305bd109539e5592ae05}{autocorr} (size\+\_\+t size)
\begin{DoxyCompactList}\small\item\em Constructor. \end{DoxyCompactList}\item 
void \hyperlink{classautocorr_ac5f3c582d025b6bbf74714eaf4e10d74}{push} (const double \&value)
\begin{DoxyCompactList}\small\item\em Pushes an element. \end{DoxyCompactList}\item 
std\+::unique\+\_\+ptr$<$ std\+::vector$<$ double $>$ $>$ \hyperlink{classautocorr_a92eb596560b5948fbd8fabe676b53dfd}{get\+\_\+autocorr} ()
\begin{DoxyCompactList}\small\item\em Gets the autocorrelation vector. \end{DoxyCompactList}\end{DoxyCompactItemize}


\subsection{Detailed Description}
Class for gathering autocorrelation of time series data. 

For a time series a\+\_\+0, a\+\_\+1, a\+\_\+2 ... it collects the mean values $<$a\+\_\+i$\ast$a\+\_\+i$>$, $<$a\+\_\+(i+1)$\ast$a\+\_\+i$>$, $<$a\+\_\+(i+2)$\ast$a\+\_\+i$>$ ... 

\subsection{Constructor \& Destructor Documentation}
\mbox{\label{classautocorr_a06f0a89faae5305bd109539e5592ae05}} 
\index{autocorr@{autocorr}!autocorr@{autocorr}}
\index{autocorr@{autocorr}!autocorr@{autocorr}}
\subsubsection{\texorpdfstring{autocorr()}{autocorr()}}
{\footnotesize\ttfamily autocorr\+::autocorr (\begin{DoxyParamCaption}\item[{size\+\_\+t}]{size }\end{DoxyParamCaption})}


Constructor. 


\begin{DoxyParams}{Parameters}
{\em size} & The allocated size of the buffer. \\
\hline
\end{DoxyParams}


\subsection{Member Function Documentation}
\mbox{\label{classautocorr_a92eb596560b5948fbd8fabe676b53dfd}} 
\index{autocorr@{autocorr}!get\+\_\+autocorr@{get\+\_\+autocorr}}
\index{get\+\_\+autocorr@{get\+\_\+autocorr}!autocorr@{autocorr}}
\subsubsection{\texorpdfstring{get\+\_\+autocorr()}{get\_autocorr()}}
{\footnotesize\ttfamily std\+::unique\+\_\+ptr$<$ std\+::vector$<$ double $>$ $>$ autocorr\+::get\+\_\+autocorr (\begin{DoxyParamCaption}{ }\end{DoxyParamCaption})}


Gets the autocorrelation vector. 

\begin{DoxyReturn}{Returns}
An std\+::unique\+\_\+ptr$<$std\+::vector$<$double$>$$>$ containing the autocorrelation vector.
\end{DoxyReturn}
The elements of the vector are the index averaged mean values of $<$a\+\_\+i$\ast$a\+\_\+i$>$, $<$a\+\_\+(i+1)$\ast$a\+\_\+i$>$, $<$a\+\_\+(i+2)$\ast$a\+\_\+i$>$ ... Where a\+\_\+i are the pushed inside the buffer. \mbox{\label{classautocorr_ac5f3c582d025b6bbf74714eaf4e10d74}} 
\index{autocorr@{autocorr}!push@{push}}
\index{push@{push}!autocorr@{autocorr}}
\subsubsection{\texorpdfstring{push()}{push()}}
{\footnotesize\ttfamily void autocorr\+::push (\begin{DoxyParamCaption}\item[{const double \&}]{value }\end{DoxyParamCaption})\hspace{0.3cm}{\ttfamily [virtual]}}


Pushes an element. 


\begin{DoxyParams}{Parameters}
{\em value} & The pushed element.\\
\hline
\end{DoxyParams}
The pushed element will be available at object\mbox{[}\hyperlink{classbuffer_af7f732e1867ca0831e199d5a51b553b2}{get\+\_\+eff\+\_\+size()}-\/1\mbox{]}. 

Reimplemented from \hyperlink{classbuffer_a935d9e0b82ff9a4a6195a30a8552373c}{buffer$<$ double $>$}.


The documentation for this class was generated from the following files\+:\begin{DoxyCompactItemize}
\item 
include/autocorr.\+h\item 
src/autocorr.\+cpp\end{DoxyCompactItemize}
