# Supplementary material for: Spin-relaxation time in materials with broken inversion symmetry and large spin-orbit coupling
Source: Sci Rep. 2017 Aug 30;7:9949. doi: 10.1038/s41598-017-09759-0 (PMC5577210; doi:10.1038/s41598-017-09759-0)
Supplement: Supplementary file 2 — The Monte Carlo code of the calculations in C++ [file 41598_2017_9759_MOESM2_ESM.zip › DP_Monte_Carlo/doc/latex/classbuffer.tex]

\section{buffer$<$ T $>$ Class Template Reference}
\label{classbuffer}\index{buffer$<$ T $>$@{buffer$<$ T $>$}}


A circular buffer template class.  


{\ttfamily \#include $<$buffer.\+h$>$}

\subsection*{Public Member Functions}
\begin{DoxyCompactItemize}
\item 
\hyperlink{classbuffer_a67f0415a1fa0cdf26457ffbf3f4cd3ca}{buffer} (size\+\_\+t size)
\begin{DoxyCompactList}\small\item\em Constructor. \end{DoxyCompactList}\item 
T \& \hyperlink{classbuffer_a2811a41454e5c7886f191b829209cb0d}{operator\mbox{[}$\,$\mbox{]}} (size\+\_\+t idx)
\begin{DoxyCompactList}\small\item\em Access specified element. \end{DoxyCompactList}\item 
virtual void \hyperlink{classbuffer_a935d9e0b82ff9a4a6195a30a8552373c}{push} (const T \&value)
\begin{DoxyCompactList}\small\item\em Pushes an element. \end{DoxyCompactList}\item 
\mbox{\label{classbuffer_a2d676273f1daa7b7088210eacdd5746d}} 
size\+\_\+t \hyperlink{classbuffer_a2d676273f1daa7b7088210eacdd5746d}{get\+\_\+size} ()
\begin{DoxyCompactList}\small\item\em Gets the allocated size of the buffer. \end{DoxyCompactList}\item 
size\+\_\+t \hyperlink{classbuffer_af7f732e1867ca0831e199d5a51b553b2}{get\+\_\+eff\+\_\+size} ()
\begin{DoxyCompactList}\small\item\em Gets the apparent size of the buffer. \end{DoxyCompactList}\end{DoxyCompactItemize}


\subsection{Detailed Description}
\subsubsection*{template$<$typename T$>$\newline
class buffer$<$ T $>$}

A circular buffer template class. 

This class acts like std\+::vector, except it \char`\"{}forgets\char`\"{} pushed elements that no longor fit inside. 

\subsection{Constructor \& Destructor Documentation}
\mbox{\label{classbuffer_a67f0415a1fa0cdf26457ffbf3f4cd3ca}} 
\index{buffer@{buffer}!buffer@{buffer}}
\index{buffer@{buffer}!buffer@{buffer}}
\subsubsection{\texorpdfstring{buffer()}{buffer()}}
{\footnotesize\ttfamily template$<$typename T $>$ \\
\hyperlink{classbuffer}{buffer}$<$ T $>$\+::\hyperlink{classbuffer}{buffer} (\begin{DoxyParamCaption}\item[{size\+\_\+t}]{size }\end{DoxyParamCaption})}


Constructor. 


\begin{DoxyParams}{Parameters}
{\em size} & The allocated size of the buffer. \\
\hline
\end{DoxyParams}


\subsection{Member Function Documentation}
\mbox{\label{classbuffer_af7f732e1867ca0831e199d5a51b553b2}} 
\index{buffer@{buffer}!get\+\_\+eff\+\_\+size@{get\+\_\+eff\+\_\+size}}
\index{get\+\_\+eff\+\_\+size@{get\+\_\+eff\+\_\+size}!buffer@{buffer}}
\subsubsection{\texorpdfstring{get\+\_\+eff\+\_\+size()}{get\_eff\_size()}}
{\footnotesize\ttfamily template$<$typename T$>$ \\
size\+\_\+t \hyperlink{classbuffer}{buffer}$<$ T $>$\+::get\+\_\+eff\+\_\+size (\begin{DoxyParamCaption}{ }\end{DoxyParamCaption})\hspace{0.3cm}{\ttfamily [inline]}}


Gets the apparent size of the buffer. 

The apparent size increases every time an element is pushed. \mbox{\label{classbuffer_a2811a41454e5c7886f191b829209cb0d}} 
\index{buffer@{buffer}!operator\mbox{[}\mbox{]}@{operator[]}}
\index{operator\mbox{[}\mbox{]}@{operator[]}!buffer@{buffer}}
\subsubsection{\texorpdfstring{operator[]()}{operator[]()}}
{\footnotesize\ttfamily template$<$typename T $>$ \\
T \& \hyperlink{classbuffer}{buffer}$<$ T $>$\+::operator\mbox{[}$\,$\mbox{]} (\begin{DoxyParamCaption}\item[{size\+\_\+t}]{idx }\end{DoxyParamCaption})}


Access specified element. 


\begin{DoxyParams}{Parameters}
{\em idx} & Index of the given element. \\
\hline
\end{DoxyParams}
\begin{DoxyReturn}{Returns}
The specified element. 
\end{DoxyReturn}

\begin{DoxyExceptions}{Exceptions}
{\em std\+::out\+\_\+of\+\_\+range} & \\
\hline
\end{DoxyExceptions}
The maximal idx available increases for every \hyperlink{classbuffer_a935d9e0b82ff9a4a6195a30a8552373c}{push()} operation. After the buffer gets full, then the minimal available index increases as well. If idx is not in legal range it throws std\+::out\+\_\+of\+\_\+range. \mbox{\label{classbuffer_a935d9e0b82ff9a4a6195a30a8552373c}} 
\index{buffer@{buffer}!push@{push}}
\index{push@{push}!buffer@{buffer}}
\subsubsection{\texorpdfstring{push()}{push()}}
{\footnotesize\ttfamily template$<$typename T$>$ \\
void \hyperlink{classbuffer}{buffer}$<$ T $>$\+::push (\begin{DoxyParamCaption}\item[{const T \&}]{value }\end{DoxyParamCaption})\hspace{0.3cm}{\ttfamily [virtual]}}


Pushes an element. 


\begin{DoxyParams}{Parameters}
{\em value} & The pushed element.\\
\hline
\end{DoxyParams}
The pushed element will be available at object\mbox{[}\hyperlink{classbuffer_af7f732e1867ca0831e199d5a51b553b2}{get\+\_\+eff\+\_\+size()}-\/1\mbox{]}. 

Reimplemented in \hyperlink{classautocorr_ac5f3c582d025b6bbf74714eaf4e10d74}{autocorr}.


The documentation for this class was generated from the following file\+:\begin{DoxyCompactItemize}
\item 
include/buffer.\+h\end{DoxyCompactItemize}
