# Supplementary material for: Spin-relaxation time in materials with broken inversion symmetry and large spin-orbit coupling
Source: Sci Rep. 2017 Aug 30;7:9949. doi: 10.1038/s41598-017-09759-0 (PMC5577210; doi:10.1038/s41598-017-09759-0)
Supplement: Supplementary file 2 — The Monte Carlo code of the calculations in C++ [file 41598_2017_9759_MOESM2_ESM.zip › DP_Monte_Carlo/doc/latex/refman.toc]

\contentsline {chapter}{\numberline {1}Main Page}{1}{chapter.1}
\contentsline {chapter}{\numberline {2}Hierarchical Index}{5}{chapter.2}
\contentsline {section}{\numberline {2.1}Class Hierarchy}{5}{section.2.1}
\contentsline {chapter}{\numberline {3}Class Index}{7}{chapter.3}
\contentsline {section}{\numberline {3.1}Class List}{7}{section.3.1}
\contentsline {chapter}{\numberline {4}File Index}{9}{chapter.4}
\contentsline {section}{\numberline {4.1}File List}{9}{section.4.1}
\contentsline {chapter}{\numberline {5}Class Documentation}{11}{chapter.5}
\contentsline {section}{\numberline {5.1}autocorr Class Reference}{11}{section.5.1}
\contentsline {subsection}{\numberline {5.1.1}Detailed Description}{12}{subsection.5.1.1}
\contentsline {subsection}{\numberline {5.1.2}Constructor \& Destructor Documentation}{12}{subsection.5.1.2}
\contentsline {subsubsection}{\numberline {5.1.2.1}autocorr()}{12}{subsubsection.5.1.2.1}
\contentsline {subsection}{\numberline {5.1.3}Member Function Documentation}{12}{subsection.5.1.3}
\contentsline {subsubsection}{\numberline {5.1.3.1}get\discretionary {\unhbox \voidb@x \hbox {\relax \fontsize {7}{8}\selectfont $\DOTSB \leftarrow \joinrel \rhook $}}{}{}\_\discretionary {\unhbox \voidb@x \hbox {\relax \fontsize {7}{8}\selectfont $\DOTSB \leftarrow \joinrel \rhook $}}{}{}autocorr()}{12}{subsubsection.5.1.3.1}
\contentsline {subsubsection}{\numberline {5.1.3.2}push()}{12}{subsubsection.5.1.3.2}
\contentsline {section}{\numberline {5.2}buffer$<$ T $>$ Class Template Reference}{13}{section.5.2}
\contentsline {subsection}{\numberline {5.2.1}Detailed Description}{13}{subsection.5.2.1}
\contentsline {subsection}{\numberline {5.2.2}Constructor \& Destructor Documentation}{13}{subsection.5.2.2}
\contentsline {subsubsection}{\numberline {5.2.2.1}buffer()}{13}{subsubsection.5.2.2.1}
\contentsline {subsection}{\numberline {5.2.3}Member Function Documentation}{14}{subsection.5.2.3}
\contentsline {subsubsection}{\numberline {5.2.3.1}get\discretionary {\unhbox \voidb@x \hbox {\relax \fontsize {7}{8}\selectfont $\DOTSB \leftarrow \joinrel \rhook $}}{}{}\_\discretionary {\unhbox \voidb@x \hbox {\relax \fontsize {7}{8}\selectfont $\DOTSB \leftarrow \joinrel \rhook $}}{}{}eff\discretionary {\unhbox \voidb@x \hbox {\relax \fontsize {7}{8}\selectfont $\DOTSB \leftarrow \joinrel \rhook $}}{}{}\_\discretionary {\unhbox \voidb@x \hbox {\relax \fontsize {7}{8}\selectfont $\DOTSB \leftarrow \joinrel \rhook $}}{}{}size()}{14}{subsubsection.5.2.3.1}
\contentsline {subsubsection}{\numberline {5.2.3.2}operator[]()}{14}{subsubsection.5.2.3.2}
\contentsline {subsubsection}{\numberline {5.2.3.3}push()}{14}{subsubsection.5.2.3.3}
\contentsline {section}{\numberline {5.3}randgen\discretionary {\unhbox \voidb@x \hbox {\relax \fontsize {7}{8}\selectfont $\DOTSB \leftarrow \joinrel \rhook $}}{}{}:\discretionary {\unhbox \voidb@x \hbox {\relax \fontsize {7}{8}\selectfont $\DOTSB \leftarrow \joinrel \rhook $}}{}{}:gen Class Reference}{15}{section.5.3}
\contentsline {subsection}{\numberline {5.3.1}Detailed Description}{15}{subsection.5.3.1}
\contentsline {subsection}{\numberline {5.3.2}Member Function Documentation}{15}{subsection.5.3.2}
\contentsline {subsubsection}{\numberline {5.3.2.1}get\discretionary {\unhbox \voidb@x \hbox {\relax \fontsize {7}{8}\selectfont $\DOTSB \leftarrow \joinrel \rhook $}}{}{}Gen()}{16}{subsubsection.5.3.2.1}
\contentsline {subsubsection}{\numberline {5.3.2.2}Instance()\hspace {0.1cm}{\relax \fontsize {8}{9.5}\selectfont \abovedisplayskip 6\p@ plus2\p@ minus4\p@ \abovedisplayshortskip \z@ plus\p@ \belowdisplayshortskip 3\p@ plus\p@ minus2\p@ \def \leftmargin \leftmargini \parsep 4\p@ plus2\p@ minus\p@ \topsep 8\p@ plus2\p@ minus4\p@ \itemsep 4\p@ plus2\p@ minus\p@ {\leftmargin \leftmargini \topsep 3\p@ plus\p@ minus\p@ \parsep 2\p@ plus\p@ minus\p@ \itemsep \parsep }\belowdisplayskip \abovedisplayskip \ttfamily [1/2]}}{16}{subsubsection.5.3.2.2}
\contentsline {subsubsection}{\numberline {5.3.2.3}Instance()\hspace {0.1cm}{\relax \fontsize {8}{9.5}\selectfont \abovedisplayskip 6\p@ plus2\p@ minus4\p@ \abovedisplayshortskip \z@ plus\p@ \belowdisplayshortskip 3\p@ plus\p@ minus2\p@ \def \leftmargin \leftmargini \parsep 4\p@ plus2\p@ minus\p@ \topsep 8\p@ plus2\p@ minus4\p@ \itemsep 4\p@ plus2\p@ minus\p@ {\leftmargin \leftmargini \topsep 3\p@ plus\p@ minus\p@ \parsep 2\p@ plus\p@ minus\p@ \itemsep \parsep }\belowdisplayskip \abovedisplayskip \ttfamily [2/2]}}{16}{subsubsection.5.3.2.3}
\contentsline {section}{\numberline {5.4}Progress Struct Reference}{17}{section.5.4}
\contentsline {section}{\numberline {5.5}Single\discretionary {\unhbox \voidb@x \hbox {\relax \fontsize {7}{8}\selectfont $\DOTSB \leftarrow \joinrel \rhook $}}{}{}Spin Class Reference}{17}{section.5.5}
\contentsline {subsection}{\numberline {5.5.1}Detailed Description}{18}{subsection.5.5.1}
\contentsline {subsection}{\numberline {5.5.2}Member Enumeration Documentation}{18}{subsection.5.5.2}
\contentsline {subsubsection}{\numberline {5.5.2.1}meas\discretionary {\unhbox \voidb@x \hbox {\relax \fontsize {7}{8}\selectfont $\DOTSB \leftarrow \joinrel \rhook $}}{}{}\_\discretionary {\unhbox \voidb@x \hbox {\relax \fontsize {7}{8}\selectfont $\DOTSB \leftarrow \joinrel \rhook $}}{}{}t}{18}{subsubsection.5.5.2.1}
\contentsline {subsubsection}{\numberline {5.5.2.2}model\discretionary {\unhbox \voidb@x \hbox {\relax \fontsize {7}{8}\selectfont $\DOTSB \leftarrow \joinrel \rhook $}}{}{}\_\discretionary {\unhbox \voidb@x \hbox {\relax \fontsize {7}{8}\selectfont $\DOTSB \leftarrow \joinrel \rhook $}}{}{}t}{19}{subsubsection.5.5.2.2}
\contentsline {subsection}{\numberline {5.5.3}Constructor \& Destructor Documentation}{19}{subsection.5.5.3}
\contentsline {subsubsection}{\numberline {5.5.3.1}Single\discretionary {\unhbox \voidb@x \hbox {\relax \fontsize {7}{8}\selectfont $\DOTSB \leftarrow \joinrel \rhook $}}{}{}Spin()}{20}{subsubsection.5.5.3.1}
\contentsline {subsection}{\numberline {5.5.4}Member Function Documentation}{20}{subsection.5.5.4}
\contentsline {subsubsection}{\numberline {5.5.4.1}Fill\discretionary {\unhbox \voidb@x \hbox {\relax \fontsize {7}{8}\selectfont $\DOTSB \leftarrow \joinrel \rhook $}}{}{}Sz\discretionary {\unhbox \voidb@x \hbox {\relax \fontsize {7}{8}\selectfont $\DOTSB \leftarrow \joinrel \rhook $}}{}{}Vec()}{20}{subsubsection.5.5.4.1}
\contentsline {subsubsection}{\numberline {5.5.4.2}Get\discretionary {\unhbox \voidb@x \hbox {\relax \fontsize {7}{8}\selectfont $\DOTSB \leftarrow \joinrel \rhook $}}{}{}First\discretionary {\unhbox \voidb@x \hbox {\relax \fontsize {7}{8}\selectfont $\DOTSB \leftarrow \joinrel \rhook $}}{}{}Time()}{20}{subsubsection.5.5.4.2}
\contentsline {subsubsection}{\numberline {5.5.4.3}Get\discretionary {\unhbox \voidb@x \hbox {\relax \fontsize {7}{8}\selectfont $\DOTSB \leftarrow \joinrel \rhook $}}{}{}Last\discretionary {\unhbox \voidb@x \hbox {\relax \fontsize {7}{8}\selectfont $\DOTSB \leftarrow \joinrel \rhook $}}{}{}Time()}{21}{subsubsection.5.5.4.3}
\contentsline {subsubsection}{\numberline {5.5.4.4}Get\discretionary {\unhbox \voidb@x \hbox {\relax \fontsize {7}{8}\selectfont $\DOTSB \leftarrow \joinrel \rhook $}}{}{}Spin()}{21}{subsubsection.5.5.4.4}
\contentsline {subsubsection}{\numberline {5.5.4.5}Step()}{21}{subsubsection.5.5.4.5}
\contentsline {section}{\numberline {5.6}Single\discretionary {\unhbox \voidb@x \hbox {\relax \fontsize {7}{8}\selectfont $\DOTSB \leftarrow \joinrel \rhook $}}{}{}Spin\discretionary {\unhbox \voidb@x \hbox {\relax \fontsize {7}{8}\selectfont $\DOTSB \leftarrow \joinrel \rhook $}}{}{}Autocorr Class Reference}{22}{section.5.6}
\contentsline {subsection}{\numberline {5.6.1}Detailed Description}{22}{subsection.5.6.1}
\contentsline {subsection}{\numberline {5.6.2}Constructor \& Destructor Documentation}{23}{subsection.5.6.2}
\contentsline {subsubsection}{\numberline {5.6.2.1}Single\discretionary {\unhbox \voidb@x \hbox {\relax \fontsize {7}{8}\selectfont $\DOTSB \leftarrow \joinrel \rhook $}}{}{}Spin\discretionary {\unhbox \voidb@x \hbox {\relax \fontsize {7}{8}\selectfont $\DOTSB \leftarrow \joinrel \rhook $}}{}{}Autocorr()}{23}{subsubsection.5.6.2.1}
\contentsline {subsection}{\numberline {5.6.3}Member Function Documentation}{23}{subsection.5.6.3}
\contentsline {subsubsection}{\numberline {5.6.3.1}Get\discretionary {\unhbox \voidb@x \hbox {\relax \fontsize {7}{8}\selectfont $\DOTSB \leftarrow \joinrel \rhook $}}{}{}Autocorr()}{23}{subsubsection.5.6.3.1}
\contentsline {subsubsection}{\numberline {5.6.3.2}Step()}{24}{subsubsection.5.6.3.2}
\contentsline {chapter}{\numberline {6}File Documentation}{25}{chapter.6}
\contentsline {section}{\numberline {6.1}include/la.h File Reference}{25}{section.6.1}
\contentsline {subsection}{\numberline {6.1.1}Function Documentation}{25}{subsection.6.1.1}
\contentsline {subsubsection}{\numberline {6.1.1.1}Rotate()}{25}{subsubsection.6.1.1.1}
\contentsline {chapter}{Index}{27}{section*.25}
