# Supplementary material for: Spin-relaxation time in materials with broken inversion symmetry and large spin-orbit coupling
Source: Sci Rep. 2017 Aug 30;7:9949. doi: 10.1038/s41598-017-09759-0 (PMC5577210; doi:10.1038/s41598-017-09759-0)
Supplement: Supplementary file 2 — The Monte Carlo code of the calculations in C++ [file 41598_2017_9759_MOESM2_ESM.zip › DP_Monte_Carlo/doc/latex/classSingleSpin.tex]

\section{Single\+Spin Class Reference}
\label{classSingleSpin}\index{Single\+Spin@{Single\+Spin}}


Spin relaxation experiment class mainly for ensamble measurements.  


{\ttfamily \#include $<$singlespin.\+h$>$}


Inheritance diagram for Single\+Spin\+:
\nopagebreak
\begin{figure}[H]
\begin{center}
\leavevmode
\includegraphics[width=151pt]{classSingleSpin__inherit__graph}
\end{center}
\end{figure}
\subsection*{Public Types}
\begin{DoxyCompactItemize}
\item 
enum \hyperlink{classSingleSpin_a3a3f9c1f7485b93155f961603be595e5}{model\+\_\+t} \{ \newline
\hyperlink{classSingleSpin_a3a3f9c1f7485b93155f961603be595e5a09b02d4d81854429da77f33b9f86f23f}{naiv}, 
\hyperlink{classSingleSpin_a3a3f9c1f7485b93155f961603be595e5abc743e965a2ff91c06c4ddbe7c5c1dc3}{burkov\+\_\+2d}, 
\hyperlink{classSingleSpin_a3a3f9c1f7485b93155f961603be595e5a3e20a133d039536e510ed76f01c60421}{burkov\+\_\+2d\+\_\+\+Sx}, 
\hyperlink{classSingleSpin_a3a3f9c1f7485b93155f961603be595e5a0af26ba4364821573a07ae37eca90ea4}{burkov\+\_\+2d\+\_\+angle}, 
\newline
\hyperlink{classSingleSpin_a3a3f9c1f7485b93155f961603be595e5ac056182d507578ce59f1fba04fae77b5}{burkov\+\_\+2d\+\_\+angle\+\_\+sx}, 
\hyperlink{classSingleSpin_a3a3f9c1f7485b93155f961603be595e5a22ea7454977e2a59af34d295e81e4996}{rashba\+\_\+3d}, 
\hyperlink{classSingleSpin_a3a3f9c1f7485b93155f961603be595e5a00093560fb4a19785f5eeb4fd206eb94}{mixed\+\_\+3d}, 
\hyperlink{classSingleSpin_a3a3f9c1f7485b93155f961603be595e5a0efad8e9e307ef0f6b187758dacf0a3a}{mn\+\_\+1d}, 
\newline
\hyperlink{classSingleSpin_a3a3f9c1f7485b93155f961603be595e5a423b8b979441f98c7bd03e1976eb31ad}{dresselhaus}, 
\hyperlink{classSingleSpin_a3a3f9c1f7485b93155f961603be595e5af6dbff3c92bbbd0d1bc2d0d54f3880be}{dresselhaus\+\_\+xy}, 
\hyperlink{classSingleSpin_a3a3f9c1f7485b93155f961603be595e5aa82b651aed727ed295b2101a90220d43}{rashba\+\_\+dressel\+\_\+2d\+\_\+z}, 
\hyperlink{classSingleSpin_a3a3f9c1f7485b93155f961603be595e5a1a87fd05eb1ab3a70c0605edfa2b7fe9}{rashba\+\_\+dressel\+\_\+2d\+\_\+x}, 
\newline
\hyperlink{classSingleSpin_a3a3f9c1f7485b93155f961603be595e5a5d3206949aceaca8f6a8617b1e3f24dd}{rashba\+\_\+dressel\+\_\+2d\+\_\+xy}, 
\hyperlink{classSingleSpin_a3a3f9c1f7485b93155f961603be595e5a77019567f09c5352968f30a17a936258}{rashba\+\_\+dressel\+\_\+3d\+\_\+x}, 
\hyperlink{classSingleSpin_a3a3f9c1f7485b93155f961603be595e5a2f354e79989bbe89b51ee1a7b054efd6}{rashba\+\_\+dressel\+\_\+3d\+\_\+z}, 
\hyperlink{classSingleSpin_a3a3f9c1f7485b93155f961603be595e5a50900650a240f5f08ffeb983c134d5d3}{rashba\+\_\+dressel\+\_\+3d\+\_\+xz}, 
\newline
\hyperlink{classSingleSpin_a3a3f9c1f7485b93155f961603be595e5ae3fc5c5a59bea7efcad247699b969969}{rashba\+\_\+dressel\+\_\+3d\+\_\+xy}, 
\hyperlink{classSingleSpin_a3a3f9c1f7485b93155f961603be595e5a87bbd80395abfe225509b1e9dbb5d3c8}{rashba\+\_\+dressel\+\_\+3d\+\_\+111\+\_\+xx}, 
\hyperlink{classSingleSpin_a3a3f9c1f7485b93155f961603be595e5afc644f4de677d16661c363d271009a4b}{rashba\+\_\+dressel\+\_\+3d\+\_\+111\+\_\+zz}
 \}\begin{DoxyCompactList}\small\item\em An enum type for the underlying Hamiltonian and direction of interest. \end{DoxyCompactList}
\item 
enum \hyperlink{classSingleSpin_a1b89e7122d41288d8f85ae70acc5b9df}{meas\+\_\+t} \{ \hyperlink{classSingleSpin_a1b89e7122d41288d8f85ae70acc5b9dfae83df46f79f5560ae00c65b4481a0449}{prep}, 
\hyperlink{classSingleSpin_a1b89e7122d41288d8f85ae70acc5b9dfa290c994f0e5ce933a0fa399036ffacd3}{B\+\_\+shot}
 \}\begin{DoxyCompactList}\small\item\em Measurement type. \end{DoxyCompactList}
\end{DoxyCompactItemize}
\subsection*{Public Member Functions}
\begin{DoxyCompactItemize}
\item 
\hyperlink{classSingleSpin_a1a684100de6193893e7c5288e38f61ea}{Single\+Spin} (const double \&o=0.\+2, const double \&deltao=0., const \hyperlink{classSingleSpin_a3a3f9c1f7485b93155f961603be595e5}{model\+\_\+t} \&m=\hyperlink{classSingleSpin_a3a3f9c1f7485b93155f961603be595e5a09b02d4d81854429da77f33b9f86f23f}{naiv}, const \hyperlink{classSingleSpin_a1b89e7122d41288d8f85ae70acc5b9df}{meas\+\_\+t} \&meas=\hyperlink{classSingleSpin_a1b89e7122d41288d8f85ae70acc5b9dfae83df46f79f5560ae00c65b4481a0449}{prep}, double B\+\_\+meas=0., double tmin=0.)
\begin{DoxyCompactList}\small\item\em Constructor. \end{DoxyCompactList}\item 
virtual void \hyperlink{classSingleSpin_a7b73860cea92e703db667494b8465599}{Step} ()
\begin{DoxyCompactList}\small\item\em Advances the simulation. \end{DoxyCompactList}\item 
\mbox{\label{classSingleSpin_a230464dce80a0dda434516d9a5892545}} 
void \hyperlink{classSingleSpin_a230464dce80a0dda434516d9a5892545}{Print} (std\+::ostream \&out=std\+::cout)
\begin{DoxyCompactList}\small\item\em Prints the electron states at the scattering events. \end{DoxyCompactList}\item 
\mbox{\label{classSingleSpin_a665249f330d5729ba149c99494826eb1}} 
void \hyperlink{classSingleSpin_a665249f330d5729ba149c99494826eb1}{Raw\+Print} (std\+::ostream \&out=std\+::cout)
\begin{DoxyCompactList}\small\item\em Prints the electron states at the scattering events without pretty formatting. \end{DoxyCompactList}\item 
arma\+::vec \hyperlink{classSingleSpin_a9076892ecfc23bd8c6ce84abe69a6c6d}{Get\+Spin} (const double \&t)
\begin{DoxyCompactList}\small\item\em Gets the electron spin state at an arbitrary time within the simulation range. \end{DoxyCompactList}\item 
void \hyperlink{classSingleSpin_ac71f6ffd11b5270ecf77520be06fe301}{Fill\+Sz\+Vec} (std\+::vector$<$ double $>$ \&Sz, const int \&size, const double \&dt)
\begin{DoxyCompactList}\small\item\em Fills a vector with a given spin component at uniform time samples. \end{DoxyCompactList}\item 
double \hyperlink{classSingleSpin_acb719edd0702ea4b34e3731cfd944200}{Get\+First\+Time} ()
\begin{DoxyCompactList}\small\item\em Gets the starting time of the simulation. \end{DoxyCompactList}\item 
double \hyperlink{classSingleSpin_a4af4af14835ddfd1d0a91cfbcc472de2}{Get\+Last\+Time} ()
\begin{DoxyCompactList}\small\item\em Gets the time of the last scattering event. \end{DoxyCompactList}\end{DoxyCompactItemize}
\subsection*{Protected Member Functions}
\begin{DoxyCompactItemize}
\item 
\mbox{\label{classSingleSpin_af56a53b700142379bdbb8309968a0473}} 
int {\bfseries binary\+\_\+search\+\_\+t} (const double \&t)
\end{DoxyCompactItemize}
\subsection*{Protected Attributes}
\begin{DoxyCompactItemize}
\item 
\mbox{\label{classSingleSpin_a757da2c82e135bb911fb4519ef41ecc0}} 
\hyperlink{classSingleSpin_a3a3f9c1f7485b93155f961603be595e5}{model\+\_\+t} {\bfseries model}
\item 
\mbox{\label{classSingleSpin_aad811a1768904ad8a10d316c986da1d2}} 
\hyperlink{classSingleSpin_a1b89e7122d41288d8f85ae70acc5b9df}{meas\+\_\+t} {\bfseries meas}
\item 
\mbox{\label{classSingleSpin_ab5d2dc011d9584174fb6e0f0a6680565}} 
double {\bfseries tmin}
\item 
\mbox{\label{classSingleSpin_aefa3d0e6187a6cfb1808252f86dabf3b}} 
arma\+::vec {\bfseries B\+\_\+meas}
\item 
\mbox{\label{classSingleSpin_a5bb4ba0285edfa3d49661ca399c9061e}} 
double {\bfseries omega}
\item 
\mbox{\label{classSingleSpin_afa570ac28e226a1f9302a9fd257bda2a}} 
double {\bfseries delta\+\_\+omega}
\item 
\mbox{\label{classSingleSpin_a085124864cf8161e6b808d1623c2d69a}} 
std\+::vector$<$ double $>$ {\bfseries times}
\item 
\mbox{\label{classSingleSpin_ae6ead46f96d098a806517e424a786e86}} 
std\+::vector$<$ arma\+::vec $>$ {\bfseries kvecs}
\item 
\mbox{\label{classSingleSpin_aea35cc7cc0b77be2375856180f860155}} 
std\+::vector$<$ arma\+::vec $>$ {\bfseries spins}
\end{DoxyCompactItemize}


\subsection{Detailed Description}
Spin relaxation experiment class mainly for ensamble measurements. 

It represents an experiment on a single spin. For an ensamble one has to create multiple classes an average over the results. 

\subsection{Member Enumeration Documentation}
\mbox{\label{classSingleSpin_a1b89e7122d41288d8f85ae70acc5b9df}} 
\index{Single\+Spin@{Single\+Spin}!meas\+\_\+t@{meas\+\_\+t}}
\index{meas\+\_\+t@{meas\+\_\+t}!Single\+Spin@{Single\+Spin}}
\subsubsection{\texorpdfstring{meas\+\_\+t}{meas\_t}}
{\footnotesize\ttfamily enum \hyperlink{classSingleSpin_a1b89e7122d41288d8f85ae70acc5b9df}{Single\+Spin\+::meas\+\_\+t}}


Measurement type. 

\begin{DoxyEnumFields}{Enumerator}
\raisebox{\heightof{T}}[0pt][0pt]{\index{prep@{prep}!Single\+Spin@{Single\+Spin}}\index{Single\+Spin@{Single\+Spin}!prep@{prep}}}\mbox{\label{classSingleSpin_a1b89e7122d41288d8f85ae70acc5b9dfae83df46f79f5560ae00c65b4481a0449}} 
prep&Measurement starting from fully polarized spin state \\
\hline

\raisebox{\heightof{T}}[0pt][0pt]{\index{B\+\_\+shot@{B\+\_\+shot}!Single\+Spin@{Single\+Spin}}\index{Single\+Spin@{Single\+Spin}!B\+\_\+shot@{B\+\_\+shot}}}\mbox{\label{classSingleSpin_a1b89e7122d41288d8f85ae70acc5b9dfa290c994f0e5ce933a0fa399036ffacd3}} 
B\+\_\+shot&Measurement starting from random spin state, external magnetic field is turned on at t=0 \\
\hline

\end{DoxyEnumFields}
\mbox{\label{classSingleSpin_a3a3f9c1f7485b93155f961603be595e5}} 
\index{Single\+Spin@{Single\+Spin}!model\+\_\+t@{model\+\_\+t}}
\index{model\+\_\+t@{model\+\_\+t}!Single\+Spin@{Single\+Spin}}
\subsubsection{\texorpdfstring{model\+\_\+t}{model\_t}}
{\footnotesize\ttfamily enum \hyperlink{classSingleSpin_a3a3f9c1f7485b93155f961603be595e5}{Single\+Spin\+::model\+\_\+t}}


An enum type for the underlying Hamiltonian and direction of interest. 

Each Hamiltonian has different built in S\+OC field, so they have different time evolutions. The direction of interest is relevant for the Fill\+Sz\+Vec method. For a more detailed description of the models look at \hyperlink{index}{the main page}. \begin{DoxyEnumFields}{Enumerator}
\raisebox{\heightof{T}}[0pt][0pt]{\index{naiv@{naiv}!Single\+Spin@{Single\+Spin}}\index{Single\+Spin@{Single\+Spin}!naiv@{naiv}}}\mbox{\label{classSingleSpin_a3a3f9c1f7485b93155f961603be595e5a09b02d4d81854429da77f33b9f86f23f}} 
naiv&Fully isotropic 3D model. \\
\hline

\raisebox{\heightof{T}}[0pt][0pt]{\index{burkov\+\_\+2d@{burkov\+\_\+2d}!Single\+Spin@{Single\+Spin}}\index{Single\+Spin@{Single\+Spin}!burkov\+\_\+2d@{burkov\+\_\+2d}}}\mbox{\label{classSingleSpin_a3a3f9c1f7485b93155f961603be595e5abc743e965a2ff91c06c4ddbe7c5c1dc3}} 
burkov\+\_\+2d&2\+D\+EG model with Rashba S\+OC, z axis relaxation. \\
\hline

\raisebox{\heightof{T}}[0pt][0pt]{\index{burkov\+\_\+2d\+\_\+\+Sx@{burkov\+\_\+2d\+\_\+\+Sx}!Single\+Spin@{Single\+Spin}}\index{Single\+Spin@{Single\+Spin}!burkov\+\_\+2d\+\_\+\+Sx@{burkov\+\_\+2d\+\_\+\+Sx}}}\mbox{\label{classSingleSpin_a3a3f9c1f7485b93155f961603be595e5a3e20a133d039536e510ed76f01c60421}} 
burkov\+\_\+2d\+\_\+\+Sx&2\+D\+EG model with Rashba S\+OC, x axis relaxationa. \\
\hline

\raisebox{\heightof{T}}[0pt][0pt]{\index{burkov\+\_\+2d\+\_\+angle@{burkov\+\_\+2d\+\_\+angle}!Single\+Spin@{Single\+Spin}}\index{Single\+Spin@{Single\+Spin}!burkov\+\_\+2d\+\_\+angle@{burkov\+\_\+2d\+\_\+angle}}}\mbox{\label{classSingleSpin_a3a3f9c1f7485b93155f961603be595e5a0af26ba4364821573a07ae37eca90ea4}} 
burkov\+\_\+2d\+\_\+angle&2\+D\+EG model with Rashba S\+OC, spins started polarized at an angle to the z axis, z component gathered. \\
\hline

\raisebox{\heightof{T}}[0pt][0pt]{\index{burkov\+\_\+2d\+\_\+angle\+\_\+sx@{burkov\+\_\+2d\+\_\+angle\+\_\+sx}!Single\+Spin@{Single\+Spin}}\index{Single\+Spin@{Single\+Spin}!burkov\+\_\+2d\+\_\+angle\+\_\+sx@{burkov\+\_\+2d\+\_\+angle\+\_\+sx}}}\mbox{\label{classSingleSpin_a3a3f9c1f7485b93155f961603be595e5ac056182d507578ce59f1fba04fae77b5}} 
burkov\+\_\+2d\+\_\+angle\+\_\+sx&2\+D\+EG model with Rashba S\+OC, spins started polarized at an angle to the z axis, x component gathered. \\
\hline

\raisebox{\heightof{T}}[0pt][0pt]{\index{rashba\+\_\+3d@{rashba\+\_\+3d}!Single\+Spin@{Single\+Spin}}\index{Single\+Spin@{Single\+Spin}!rashba\+\_\+3d@{rashba\+\_\+3d}}}\mbox{\label{classSingleSpin_a3a3f9c1f7485b93155f961603be595e5a22ea7454977e2a59af34d295e81e4996}} 
rashba\+\_\+3d&3D model with Rashba S\+OC. \\
\hline

\raisebox{\heightof{T}}[0pt][0pt]{\index{mixed\+\_\+3d@{mixed\+\_\+3d}!Single\+Spin@{Single\+Spin}}\index{Single\+Spin@{Single\+Spin}!mixed\+\_\+3d@{mixed\+\_\+3d}}}\mbox{\label{classSingleSpin_a3a3f9c1f7485b93155f961603be595e5a00093560fb4a19785f5eeb4fd206eb94}} 
mixed\+\_\+3d&3D model with both isotropic and Rashba S\+OC. \\
\hline

\raisebox{\heightof{T}}[0pt][0pt]{\index{mn\+\_\+1d@{mn\+\_\+1d}!Single\+Spin@{Single\+Spin}}\index{Single\+Spin@{Single\+Spin}!mn\+\_\+1d@{mn\+\_\+1d}}}\mbox{\label{classSingleSpin_a3a3f9c1f7485b93155f961603be595e5a0efad8e9e307ef0f6b187758dacf0a3a}} 
mn\+\_\+1d&1D model which exactly gives back the result of motional narrowing. \\
\hline

\raisebox{\heightof{T}}[0pt][0pt]{\index{dresselhaus@{dresselhaus}!Single\+Spin@{Single\+Spin}}\index{Single\+Spin@{Single\+Spin}!dresselhaus@{dresselhaus}}}\mbox{\label{classSingleSpin_a3a3f9c1f7485b93155f961603be595e5a423b8b979441f98c7bd03e1976eb31ad}} 
dresselhaus&3D model with Dresselhaus S\+OC, z axis relaxation \\
\hline

\raisebox{\heightof{T}}[0pt][0pt]{\index{dresselhaus\+\_\+xy@{dresselhaus\+\_\+xy}!Single\+Spin@{Single\+Spin}}\index{Single\+Spin@{Single\+Spin}!dresselhaus\+\_\+xy@{dresselhaus\+\_\+xy}}}\mbox{\label{classSingleSpin_a3a3f9c1f7485b93155f961603be595e5af6dbff3c92bbbd0d1bc2d0d54f3880be}} 
dresselhaus\+\_\+xy&3D model with Dresselhaus S\+OC, spins started with x direction polarization, y component gathered. \\
\hline

\raisebox{\heightof{T}}[0pt][0pt]{\index{rashba\+\_\+dressel\+\_\+2d\+\_\+z@{rashba\+\_\+dressel\+\_\+2d\+\_\+z}!Single\+Spin@{Single\+Spin}}\index{Single\+Spin@{Single\+Spin}!rashba\+\_\+dressel\+\_\+2d\+\_\+z@{rashba\+\_\+dressel\+\_\+2d\+\_\+z}}}\mbox{\label{classSingleSpin_a3a3f9c1f7485b93155f961603be595e5aa82b651aed727ed295b2101a90220d43}} 
rashba\+\_\+dressel\+\_\+2d\+\_\+z&2\+D\+EG model with both rashba and Dresselhaus S\+OC, z axis relaxation. \\
\hline

\raisebox{\heightof{T}}[0pt][0pt]{\index{rashba\+\_\+dressel\+\_\+2d\+\_\+x@{rashba\+\_\+dressel\+\_\+2d\+\_\+x}!Single\+Spin@{Single\+Spin}}\index{Single\+Spin@{Single\+Spin}!rashba\+\_\+dressel\+\_\+2d\+\_\+x@{rashba\+\_\+dressel\+\_\+2d\+\_\+x}}}\mbox{\label{classSingleSpin_a3a3f9c1f7485b93155f961603be595e5a1a87fd05eb1ab3a70c0605edfa2b7fe9}} 
rashba\+\_\+dressel\+\_\+2d\+\_\+x&2\+D\+EG model with both rashba and Dresselhaus S\+OC, x axis relaxation. \\
\hline

\raisebox{\heightof{T}}[0pt][0pt]{\index{rashba\+\_\+dressel\+\_\+2d\+\_\+xy@{rashba\+\_\+dressel\+\_\+2d\+\_\+xy}!Single\+Spin@{Single\+Spin}}\index{Single\+Spin@{Single\+Spin}!rashba\+\_\+dressel\+\_\+2d\+\_\+xy@{rashba\+\_\+dressel\+\_\+2d\+\_\+xy}}}\mbox{\label{classSingleSpin_a3a3f9c1f7485b93155f961603be595e5a5d3206949aceaca8f6a8617b1e3f24dd}} 
rashba\+\_\+dressel\+\_\+2d\+\_\+xy&2\+D\+EG model with both rashba and Dresselhaus S\+OC, spins started with x direction polarization, y component gathered. \\
\hline

\raisebox{\heightof{T}}[0pt][0pt]{\index{rashba\+\_\+dressel\+\_\+3d\+\_\+x@{rashba\+\_\+dressel\+\_\+3d\+\_\+x}!Single\+Spin@{Single\+Spin}}\index{Single\+Spin@{Single\+Spin}!rashba\+\_\+dressel\+\_\+3d\+\_\+x@{rashba\+\_\+dressel\+\_\+3d\+\_\+x}}}\mbox{\label{classSingleSpin_a3a3f9c1f7485b93155f961603be595e5a77019567f09c5352968f30a17a936258}} 
rashba\+\_\+dressel\+\_\+3d\+\_\+x&3D model with both Dresselhaus and Rashba S\+OC, x axis relaxation. \\
\hline

\raisebox{\heightof{T}}[0pt][0pt]{\index{rashba\+\_\+dressel\+\_\+3d\+\_\+z@{rashba\+\_\+dressel\+\_\+3d\+\_\+z}!Single\+Spin@{Single\+Spin}}\index{Single\+Spin@{Single\+Spin}!rashba\+\_\+dressel\+\_\+3d\+\_\+z@{rashba\+\_\+dressel\+\_\+3d\+\_\+z}}}\mbox{\label{classSingleSpin_a3a3f9c1f7485b93155f961603be595e5a2f354e79989bbe89b51ee1a7b054efd6}} 
rashba\+\_\+dressel\+\_\+3d\+\_\+z&3D model with both Dresselhaus and Rashba S\+OC, z axis relaxation. \\
\hline

\raisebox{\heightof{T}}[0pt][0pt]{\index{rashba\+\_\+dressel\+\_\+3d\+\_\+xz@{rashba\+\_\+dressel\+\_\+3d\+\_\+xz}!Single\+Spin@{Single\+Spin}}\index{Single\+Spin@{Single\+Spin}!rashba\+\_\+dressel\+\_\+3d\+\_\+xz@{rashba\+\_\+dressel\+\_\+3d\+\_\+xz}}}\mbox{\label{classSingleSpin_a3a3f9c1f7485b93155f961603be595e5a50900650a240f5f08ffeb983c134d5d3}} 
rashba\+\_\+dressel\+\_\+3d\+\_\+xz&3D model with both Dresselhaus and Rashba S\+OC, spins started with x direction polarization, z component gathered. \\
\hline

\raisebox{\heightof{T}}[0pt][0pt]{\index{rashba\+\_\+dressel\+\_\+3d\+\_\+xy@{rashba\+\_\+dressel\+\_\+3d\+\_\+xy}!Single\+Spin@{Single\+Spin}}\index{Single\+Spin@{Single\+Spin}!rashba\+\_\+dressel\+\_\+3d\+\_\+xy@{rashba\+\_\+dressel\+\_\+3d\+\_\+xy}}}\mbox{\label{classSingleSpin_a3a3f9c1f7485b93155f961603be595e5ae3fc5c5a59bea7efcad247699b969969}} 
rashba\+\_\+dressel\+\_\+3d\+\_\+xy&3D model with both Dresselhaus and Rashba S\+OC, spins started with y direction polarization, y component gathered. \\
\hline

\raisebox{\heightof{T}}[0pt][0pt]{\index{rashba\+\_\+dressel\+\_\+3d\+\_\+111\+\_\+xx@{rashba\+\_\+dressel\+\_\+3d\+\_\+111\+\_\+xx}!Single\+Spin@{Single\+Spin}}\index{Single\+Spin@{Single\+Spin}!rashba\+\_\+dressel\+\_\+3d\+\_\+111\+\_\+xx@{rashba\+\_\+dressel\+\_\+3d\+\_\+111\+\_\+xx}}}\mbox{\label{classSingleSpin_a3a3f9c1f7485b93155f961603be595e5a87bbd80395abfe225509b1e9dbb5d3c8}} 
rashba\+\_\+dressel\+\_\+3d\+\_\+111\+\_\+xx&3D model with both Dresselhaus and Rashba S\+OC, \mbox{[}1,1,1\mbox{]} growth direction, x axis relaxation. \\
\hline

\raisebox{\heightof{T}}[0pt][0pt]{\index{rashba\+\_\+dressel\+\_\+3d\+\_\+111\+\_\+zz@{rashba\+\_\+dressel\+\_\+3d\+\_\+111\+\_\+zz}!Single\+Spin@{Single\+Spin}}\index{Single\+Spin@{Single\+Spin}!rashba\+\_\+dressel\+\_\+3d\+\_\+111\+\_\+zz@{rashba\+\_\+dressel\+\_\+3d\+\_\+111\+\_\+zz}}}\mbox{\label{classSingleSpin_a3a3f9c1f7485b93155f961603be595e5afc644f4de677d16661c363d271009a4b}} 
rashba\+\_\+dressel\+\_\+3d\+\_\+111\+\_\+zz&3D model with both Dresselhaus and Rashba S\+OC, \mbox{[}1,1,1\mbox{]} growth direction, z axis relaxation. \\
\hline

\end{DoxyEnumFields}


\subsection{Constructor \& Destructor Documentation}
\mbox{\label{classSingleSpin_a1a684100de6193893e7c5288e38f61ea}} 
\index{Single\+Spin@{Single\+Spin}!Single\+Spin@{Single\+Spin}}
\index{Single\+Spin@{Single\+Spin}!Single\+Spin@{Single\+Spin}}
\subsubsection{\texorpdfstring{Single\+Spin()}{SingleSpin()}}
{\footnotesize\ttfamily Single\+Spin\+::\+Single\+Spin (\begin{DoxyParamCaption}\item[{const double \&}]{o = {\ttfamily 0.2},  }\item[{const double \&}]{deltao = {\ttfamily 0.},  }\item[{const \hyperlink{classSingleSpin_a3a3f9c1f7485b93155f961603be595e5}{model\+\_\+t} \&}]{m = {\ttfamily \hyperlink{classSingleSpin_a3a3f9c1f7485b93155f961603be595e5a09b02d4d81854429da77f33b9f86f23f}{naiv}},  }\item[{const \hyperlink{classSingleSpin_a1b89e7122d41288d8f85ae70acc5b9df}{meas\+\_\+t} \&}]{meas = {\ttfamily \hyperlink{classSingleSpin_a1b89e7122d41288d8f85ae70acc5b9dfae83df46f79f5560ae00c65b4481a0449}{prep}},  }\item[{double}]{B\+\_\+meas = {\ttfamily 0.},  }\item[{double}]{tmin = {\ttfamily 0.} }\end{DoxyParamCaption})}


Constructor. 


\begin{DoxyParams}{Parameters}
{\em o} & The primary parameter for the S\+OC. It\textquotesingle{}s typically the amplitude of the Larmor angular frequency due to the S\+OC field. The exact meaning depends on the model in question. \\
\hline
{\em deltao} & The secondary paramter for the S\+OC. It typically describes the deviation of amplitude of the Larmor angular frequency. The exact meaning is model dependent. \\
\hline
{\em m} & The model that selects the Hamiltonian, initial condition and the direction of interest. \\
\hline
{\em meas} & The measurement type. \\
\hline
{\em B\+\_\+meas} & The amplitude of the external magnetic field for B\+\_\+shot measurements. \\
\hline
{\em tmin} & The starting time of the measurement. The magnetic field is turned on at t=0 for B\+\_\+shot measurements. \\
\hline
\end{DoxyParams}


\subsection{Member Function Documentation}
\mbox{\label{classSingleSpin_ac71f6ffd11b5270ecf77520be06fe301}} 
\index{Single\+Spin@{Single\+Spin}!Fill\+Sz\+Vec@{Fill\+Sz\+Vec}}
\index{Fill\+Sz\+Vec@{Fill\+Sz\+Vec}!Single\+Spin@{Single\+Spin}}
\subsubsection{\texorpdfstring{Fill\+Sz\+Vec()}{FillSzVec()}}
{\footnotesize\ttfamily void Single\+Spin\+::\+Fill\+Sz\+Vec (\begin{DoxyParamCaption}\item[{std\+::vector$<$ double $>$ \&}]{Sz,  }\item[{const int \&}]{size,  }\item[{const double \&}]{dt }\end{DoxyParamCaption})}


Fills a vector with a given spin component at uniform time samples. 


\begin{DoxyParams}{Parameters}
{\em Sz} & The vector to be filled. \\
\hline
{\em size} & The number of points gathered. \\
\hline
{\em dt} & The timestep between samples. \\
\hline
\end{DoxyParams}
\mbox{\label{classSingleSpin_acb719edd0702ea4b34e3731cfd944200}} 
\index{Single\+Spin@{Single\+Spin}!Get\+First\+Time@{Get\+First\+Time}}
\index{Get\+First\+Time@{Get\+First\+Time}!Single\+Spin@{Single\+Spin}}
\subsubsection{\texorpdfstring{Get\+First\+Time()}{GetFirstTime()}}
{\footnotesize\ttfamily double Single\+Spin\+::\+Get\+First\+Time (\begin{DoxyParamCaption}{ }\end{DoxyParamCaption})\hspace{0.3cm}{\ttfamily [inline]}}


Gets the starting time of the simulation. 

\begin{DoxyReturn}{Returns}
The starting time of the simulation. 
\end{DoxyReturn}
\mbox{\label{classSingleSpin_a4af4af14835ddfd1d0a91cfbcc472de2}} 
\index{Single\+Spin@{Single\+Spin}!Get\+Last\+Time@{Get\+Last\+Time}}
\index{Get\+Last\+Time@{Get\+Last\+Time}!Single\+Spin@{Single\+Spin}}
\subsubsection{\texorpdfstring{Get\+Last\+Time()}{GetLastTime()}}
{\footnotesize\ttfamily double Single\+Spin\+::\+Get\+Last\+Time (\begin{DoxyParamCaption}{ }\end{DoxyParamCaption})\hspace{0.3cm}{\ttfamily [inline]}}


Gets the time of the last scattering event. 

\begin{DoxyReturn}{Returns}
The time of the last scattering event. 
\end{DoxyReturn}
\mbox{\label{classSingleSpin_a9076892ecfc23bd8c6ce84abe69a6c6d}} 
\index{Single\+Spin@{Single\+Spin}!Get\+Spin@{Get\+Spin}}
\index{Get\+Spin@{Get\+Spin}!Single\+Spin@{Single\+Spin}}
\subsubsection{\texorpdfstring{Get\+Spin()}{GetSpin()}}
{\footnotesize\ttfamily arma\+::vec Single\+Spin\+::\+Get\+Spin (\begin{DoxyParamCaption}\item[{const double \&}]{t }\end{DoxyParamCaption})}


Gets the electron spin state at an arbitrary time within the simulation range. 

\begin{DoxyReturn}{Returns}
The electron spin state. 
\end{DoxyReturn}

\begin{DoxyExceptions}{Exceptions}
{\em std\+::runtime\+\_\+error} & if t is not in range. \\
\hline
\end{DoxyExceptions}
\mbox{\label{classSingleSpin_a7b73860cea92e703db667494b8465599}} 
\index{Single\+Spin@{Single\+Spin}!Step@{Step}}
\index{Step@{Step}!Single\+Spin@{Single\+Spin}}
\subsubsection{\texorpdfstring{Step()}{Step()}}
{\footnotesize\ttfamily void Single\+Spin\+::\+Step (\begin{DoxyParamCaption}{ }\end{DoxyParamCaption})\hspace{0.3cm}{\ttfamily [virtual]}}


Advances the simulation. 

The simulation is event driven. Each step advances the simulation to the next scattering event. 

Reimplemented in \hyperlink{classSingleSpinAutocorr_a0454755c64fe6d153425900e4f3f6c1b}{Single\+Spin\+Autocorr}.


The documentation for this class was generated from the following files\+:\begin{DoxyCompactItemize}
\item 
include/singlespin.\+h\item 
src/singlespin.\+cpp\end{DoxyCompactItemize}
