# Supplementary material for: Spin-relaxation time in materials with broken inversion symmetry and large spin-orbit coupling
Source: Sci Rep. 2017 Aug 30;7:9949. doi: 10.1038/s41598-017-09759-0 (PMC5577210; doi:10.1038/s41598-017-09759-0)
Supplement: Supplementary file 2 — The Monte Carlo code of the calculations in C++ [file 41598_2017_9759_MOESM2_ESM.zip › DP_Monte_Carlo/doc/latex/refman.idx]

\indexentry{autocorr@{autocorr}|hyperpage}{11}
\indexentry{autocorr@{autocorr}!autocorr@{autocorr}|hyperpage}{12}
\indexentry{autocorr@{autocorr}!autocorr@{autocorr}|hyperpage}{12}
\indexentry{autocorr@{autocorr}!get\+\_\+autocorr@{get\+\_\+autocorr}|hyperpage}{12}
\indexentry{get\+\_\+autocorr@{get\+\_\+autocorr}!autocorr@{autocorr}|hyperpage}{12}
\indexentry{autocorr@{autocorr}!push@{push}|hyperpage}{12}
\indexentry{push@{push}!autocorr@{autocorr}|hyperpage}{12}
\indexentry{buffer$<$ T $>$@{buffer$<$ T $>$}|hyperpage}{13}
\indexentry{buffer@{buffer}!buffer@{buffer}|hyperpage}{13}
\indexentry{buffer@{buffer}!buffer@{buffer}|hyperpage}{13}
\indexentry{buffer@{buffer}!get\+\_\+eff\+\_\+size@{get\+\_\+eff\+\_\+size}|hyperpage}{14}
\indexentry{get\+\_\+eff\+\_\+size@{get\+\_\+eff\+\_\+size}!buffer@{buffer}|hyperpage}{14}
\indexentry{buffer@{buffer}!operator\mbox{[}\mbox{]}@{operator[]}|hyperpage}{14}
\indexentry{operator\mbox{[}\mbox{]}@{operator[]}!buffer@{buffer}|hyperpage}{14}
\indexentry{buffer@{buffer}!push@{push}|hyperpage}{14}
\indexentry{push@{push}!buffer@{buffer}|hyperpage}{14}
\indexentry{randgen\+::gen@{randgen\+::gen}|hyperpage}{15}
\indexentry{randgen\+::gen@{randgen\+::gen}!get\+Gen@{get\+Gen}|hyperpage}{15}
\indexentry{get\+Gen@{get\+Gen}!randgen\+::gen@{randgen\+::gen}|hyperpage}{15}
\indexentry{randgen\+::gen@{randgen\+::gen}!Instance@{Instance}|hyperpage}{16}
\indexentry{Instance@{Instance}!randgen\+::gen@{randgen\+::gen}|hyperpage}{16}
\indexentry{randgen\+::gen@{randgen\+::gen}!Instance@{Instance}|hyperpage}{16}
\indexentry{Instance@{Instance}!randgen\+::gen@{randgen\+::gen}|hyperpage}{16}
\indexentry{Progress@{Progress}|hyperpage}{17}
\indexentry{Single\+Spin@{Single\+Spin}|hyperpage}{17}
\indexentry{Single\+Spin@{Single\+Spin}!meas\+\_\+t@{meas\+\_\+t}|hyperpage}{18}
\indexentry{meas\+\_\+t@{meas\+\_\+t}!Single\+Spin@{Single\+Spin}|hyperpage}{18}
\indexentry{prep@{prep}!Single\discretionary {\unhbox \voidb@x \hbox {\relax \fontsize  {7}{8}\selectfont  $\DOTSB \leftarrow \joinrel  \rhook $}}{}{}Spin@{Single\discretionary {\unhbox \voidb@x \hbox {\relax \fontsize  {7}{8}\selectfont  $\DOTSB \leftarrow \joinrel  \rhook $}}{}{}Spin}|hyperpage}{19}
\indexentry{Single\discretionary {\unhbox \voidb@x \hbox {\relax \fontsize  {7}{8}\selectfont  $\DOTSB \leftarrow \joinrel  \rhook $}}{}{}Spin@{Single\discretionary {\unhbox \voidb@x \hbox {\relax \fontsize  {7}{8}\selectfont  $\DOTSB \leftarrow \joinrel  \rhook $}}{}{}Spin}!prep@{prep}|hyperpage}{19}
\indexentry{B\discretionary {\unhbox \voidb@x \hbox {\relax \fontsize  {7}{8}\selectfont  $\DOTSB \leftarrow \joinrel  \rhook $}}{}{}\_\discretionary {\unhbox \voidb@x \hbox {\relax \fontsize  {7}{8}\selectfont  $\DOTSB \leftarrow \joinrel  \rhook $}}{}{}shot@{B\discretionary {\unhbox \voidb@x \hbox {\relax \fontsize  {7}{8}\selectfont  $\DOTSB \leftarrow \joinrel  \rhook $}}{}{}\_\discretionary {\unhbox \voidb@x \hbox {\relax \fontsize  {7}{8}\selectfont  $\DOTSB \leftarrow \joinrel  \rhook $}}{}{}shot}!Single\discretionary {\unhbox \voidb@x \hbox {\relax \fontsize  {7}{8}\selectfont  $\DOTSB \leftarrow \joinrel  \rhook $}}{}{}Spin@{Single\discretionary {\unhbox \voidb@x \hbox {\relax \fontsize  {7}{8}\selectfont  $\DOTSB \leftarrow \joinrel  \rhook $}}{}{}Spin}|hyperpage}{19}
\indexentry{Single\discretionary {\unhbox \voidb@x \hbox {\relax \fontsize  {7}{8}\selectfont  $\DOTSB \leftarrow \joinrel  \rhook $}}{}{}Spin@{Single\discretionary {\unhbox \voidb@x \hbox {\relax \fontsize  {7}{8}\selectfont  $\DOTSB \leftarrow \joinrel  \rhook $}}{}{}Spin}!B\discretionary {\unhbox \voidb@x \hbox {\relax \fontsize  {7}{8}\selectfont  $\DOTSB \leftarrow \joinrel  \rhook $}}{}{}\_\discretionary {\unhbox \voidb@x \hbox {\relax \fontsize  {7}{8}\selectfont  $\DOTSB \leftarrow \joinrel  \rhook $}}{}{}shot@{B\discretionary {\unhbox \voidb@x \hbox {\relax \fontsize  {7}{8}\selectfont  $\DOTSB \leftarrow \joinrel  \rhook $}}{}{}\_\discretionary {\unhbox \voidb@x \hbox {\relax \fontsize  {7}{8}\selectfont  $\DOTSB \leftarrow \joinrel  \rhook $}}{}{}shot}|hyperpage}{19}
\indexentry{Single\+Spin@{Single\+Spin}!model\+\_\+t@{model\+\_\+t}|hyperpage}{19}
\indexentry{model\+\_\+t@{model\+\_\+t}!Single\+Spin@{Single\+Spin}|hyperpage}{19}
\indexentry{naiv@{naiv}!Single\discretionary {\unhbox \voidb@x \hbox {\relax \fontsize  {7}{8}\selectfont  $\DOTSB \leftarrow \joinrel  \rhook $}}{}{}Spin@{Single\discretionary {\unhbox \voidb@x \hbox {\relax \fontsize  {7}{8}\selectfont  $\DOTSB \leftarrow \joinrel  \rhook $}}{}{}Spin}|hyperpage}{19}
\indexentry{Single\discretionary {\unhbox \voidb@x \hbox {\relax \fontsize  {7}{8}\selectfont  $\DOTSB \leftarrow \joinrel  \rhook $}}{}{}Spin@{Single\discretionary {\unhbox \voidb@x \hbox {\relax \fontsize  {7}{8}\selectfont  $\DOTSB \leftarrow \joinrel  \rhook $}}{}{}Spin}!naiv@{naiv}|hyperpage}{19}
\indexentry{burkov\discretionary {\unhbox \voidb@x \hbox {\relax \fontsize  {7}{8}\selectfont  $\DOTSB \leftarrow \joinrel  \rhook $}}{}{}\_\discretionary {\unhbox \voidb@x \hbox {\relax \fontsize  {7}{8}\selectfont  $\DOTSB \leftarrow \joinrel  \rhook $}}{}{}2d@{burkov\discretionary {\unhbox \voidb@x \hbox {\relax \fontsize  {7}{8}\selectfont  $\DOTSB \leftarrow \joinrel  \rhook $}}{}{}\_\discretionary {\unhbox \voidb@x \hbox {\relax \fontsize  {7}{8}\selectfont  $\DOTSB \leftarrow \joinrel  \rhook $}}{}{}2d}!Single\discretionary {\unhbox \voidb@x \hbox {\relax \fontsize  {7}{8}\selectfont  $\DOTSB \leftarrow \joinrel  \rhook $}}{}{}Spin@{Single\discretionary {\unhbox \voidb@x \hbox {\relax \fontsize  {7}{8}\selectfont  $\DOTSB \leftarrow \joinrel  \rhook $}}{}{}Spin}|hyperpage}{19}
\indexentry{Single\discretionary {\unhbox \voidb@x \hbox {\relax \fontsize  {7}{8}\selectfont  $\DOTSB \leftarrow \joinrel  \rhook $}}{}{}Spin@{Single\discretionary {\unhbox \voidb@x \hbox {\relax \fontsize  {7}{8}\selectfont  $\DOTSB \leftarrow \joinrel  \rhook $}}{}{}Spin}!burkov\discretionary {\unhbox \voidb@x \hbox {\relax \fontsize  {7}{8}\selectfont  $\DOTSB \leftarrow \joinrel  \rhook $}}{}{}\_\discretionary {\unhbox \voidb@x \hbox {\relax \fontsize  {7}{8}\selectfont  $\DOTSB \leftarrow \joinrel  \rhook $}}{}{}2d@{burkov\discretionary {\unhbox \voidb@x \hbox {\relax \fontsize  {7}{8}\selectfont  $\DOTSB \leftarrow \joinrel  \rhook $}}{}{}\_\discretionary {\unhbox \voidb@x \hbox {\relax \fontsize  {7}{8}\selectfont  $\DOTSB \leftarrow \joinrel  \rhook $}}{}{}2d}|hyperpage}{19}
\indexentry{burkov\discretionary {\unhbox \voidb@x \hbox {\relax \fontsize  {7}{8}\selectfont  $\DOTSB \leftarrow \joinrel  \rhook $}}{}{}\_\discretionary {\unhbox \voidb@x \hbox {\relax \fontsize  {7}{8}\selectfont  $\DOTSB \leftarrow \joinrel  \rhook $}}{}{}2d\discretionary {\unhbox \voidb@x \hbox {\relax \fontsize  {7}{8}\selectfont  $\DOTSB \leftarrow \joinrel  \rhook $}}{}{}\_\discretionary {\unhbox \voidb@x \hbox {\relax \fontsize  {7}{8}\selectfont  $\DOTSB \leftarrow \joinrel  \rhook $}}{}{}\discretionary {\unhbox \voidb@x \hbox {\relax \fontsize  {7}{8}\selectfont  $\DOTSB \leftarrow \joinrel  \rhook $}}{}{}Sx@{burkov\discretionary {\unhbox \voidb@x \hbox {\relax \fontsize  {7}{8}\selectfont  $\DOTSB \leftarrow \joinrel  \rhook $}}{}{}\_\discretionary {\unhbox \voidb@x \hbox {\relax \fontsize  {7}{8}\selectfont  $\DOTSB \leftarrow \joinrel  \rhook $}}{}{}2d\discretionary {\unhbox \voidb@x \hbox {\relax \fontsize  {7}{8}\selectfont  $\DOTSB \leftarrow \joinrel  \rhook $}}{}{}\_\discretionary {\unhbox \voidb@x \hbox {\relax \fontsize  {7}{8}\selectfont  $\DOTSB \leftarrow \joinrel  \rhook $}}{}{}\discretionary {\unhbox \voidb@x \hbox {\relax \fontsize  {7}{8}\selectfont  $\DOTSB \leftarrow \joinrel  \rhook $}}{}{}Sx}!Single\discretionary {\unhbox \voidb@x \hbox {\relax \fontsize  {7}{8}\selectfont  $\DOTSB \leftarrow \joinrel  \rhook $}}{}{}Spin@{Single\discretionary {\unhbox \voidb@x \hbox {\relax \fontsize  {7}{8}\selectfont  $\DOTSB \leftarrow \joinrel  \rhook $}}{}{}Spin}|hyperpage}{19}
\indexentry{Single\discretionary {\unhbox \voidb@x \hbox {\relax \fontsize  {7}{8}\selectfont  $\DOTSB \leftarrow \joinrel  \rhook $}}{}{}Spin@{Single\discretionary {\unhbox \voidb@x \hbox {\relax \fontsize  {7}{8}\selectfont  $\DOTSB \leftarrow \joinrel  \rhook $}}{}{}Spin}!burkov\discretionary {\unhbox \voidb@x \hbox {\relax \fontsize  {7}{8}\selectfont  $\DOTSB \leftarrow \joinrel  \rhook $}}{}{}\_\discretionary {\unhbox \voidb@x \hbox {\relax \fontsize  {7}{8}\selectfont  $\DOTSB \leftarrow \joinrel  \rhook $}}{}{}2d\discretionary {\unhbox \voidb@x \hbox {\relax \fontsize  {7}{8}\selectfont  $\DOTSB \leftarrow \joinrel  \rhook $}}{}{}\_\discretionary {\unhbox \voidb@x \hbox {\relax \fontsize  {7}{8}\selectfont  $\DOTSB \leftarrow \joinrel  \rhook $}}{}{}\discretionary {\unhbox \voidb@x \hbox {\relax \fontsize  {7}{8}\selectfont  $\DOTSB \leftarrow \joinrel  \rhook $}}{}{}Sx@{burkov\discretionary {\unhbox \voidb@x \hbox {\relax \fontsize  {7}{8}\selectfont  $\DOTSB \leftarrow \joinrel  \rhook $}}{}{}\_\discretionary {\unhbox \voidb@x \hbox {\relax \fontsize  {7}{8}\selectfont  $\DOTSB \leftarrow \joinrel  \rhook $}}{}{}2d\discretionary {\unhbox \voidb@x \hbox {\relax \fontsize  {7}{8}\selectfont  $\DOTSB \leftarrow \joinrel  \rhook $}}{}{}\_\discretionary {\unhbox \voidb@x \hbox {\relax \fontsize  {7}{8}\selectfont  $\DOTSB \leftarrow \joinrel  \rhook $}}{}{}\discretionary {\unhbox \voidb@x \hbox {\relax \fontsize  {7}{8}\selectfont  $\DOTSB \leftarrow \joinrel  \rhook $}}{}{}Sx}|hyperpage}{19}
\indexentry{burkov\discretionary {\unhbox \voidb@x \hbox {\relax \fontsize  {7}{8}\selectfont  $\DOTSB \leftarrow \joinrel  \rhook $}}{}{}\_\discretionary {\unhbox \voidb@x \hbox {\relax \fontsize  {7}{8}\selectfont  $\DOTSB \leftarrow \joinrel  \rhook $}}{}{}2d\discretionary {\unhbox \voidb@x \hbox {\relax \fontsize  {7}{8}\selectfont  $\DOTSB \leftarrow \joinrel  \rhook $}}{}{}\_\discretionary {\unhbox \voidb@x \hbox {\relax \fontsize  {7}{8}\selectfont  $\DOTSB \leftarrow \joinrel  \rhook $}}{}{}angle@{burkov\discretionary {\unhbox \voidb@x \hbox {\relax \fontsize  {7}{8}\selectfont  $\DOTSB \leftarrow \joinrel  \rhook $}}{}{}\_\discretionary {\unhbox \voidb@x \hbox {\relax \fontsize  {7}{8}\selectfont  $\DOTSB \leftarrow \joinrel  \rhook $}}{}{}2d\discretionary {\unhbox \voidb@x \hbox {\relax \fontsize  {7}{8}\selectfont  $\DOTSB \leftarrow \joinrel  \rhook $}}{}{}\_\discretionary {\unhbox \voidb@x \hbox {\relax \fontsize  {7}{8}\selectfont  $\DOTSB \leftarrow \joinrel  \rhook $}}{}{}angle}!Single\discretionary {\unhbox \voidb@x \hbox {\relax \fontsize  {7}{8}\selectfont  $\DOTSB \leftarrow \joinrel  \rhook $}}{}{}Spin@{Single\discretionary {\unhbox \voidb@x \hbox {\relax \fontsize  {7}{8}\selectfont  $\DOTSB \leftarrow \joinrel  \rhook $}}{}{}Spin}|hyperpage}{19}
\indexentry{Single\discretionary {\unhbox \voidb@x \hbox {\relax \fontsize  {7}{8}\selectfont  $\DOTSB \leftarrow \joinrel  \rhook $}}{}{}Spin@{Single\discretionary {\unhbox \voidb@x \hbox {\relax \fontsize  {7}{8}\selectfont  $\DOTSB \leftarrow \joinrel  \rhook $}}{}{}Spin}!burkov\discretionary {\unhbox \voidb@x \hbox {\relax \fontsize  {7}{8}\selectfont  $\DOTSB \leftarrow \joinrel  \rhook $}}{}{}\_\discretionary {\unhbox \voidb@x \hbox {\relax \fontsize  {7}{8}\selectfont  $\DOTSB \leftarrow \joinrel  \rhook $}}{}{}2d\discretionary {\unhbox \voidb@x \hbox {\relax \fontsize  {7}{8}\selectfont  $\DOTSB \leftarrow \joinrel  \rhook $}}{}{}\_\discretionary {\unhbox \voidb@x \hbox {\relax \fontsize  {7}{8}\selectfont  $\DOTSB \leftarrow \joinrel  \rhook $}}{}{}angle@{burkov\discretionary {\unhbox \voidb@x \hbox {\relax \fontsize  {7}{8}\selectfont  $\DOTSB \leftarrow \joinrel  \rhook $}}{}{}\_\discretionary {\unhbox \voidb@x \hbox {\relax \fontsize  {7}{8}\selectfont  $\DOTSB \leftarrow \joinrel  \rhook $}}{}{}2d\discretionary {\unhbox \voidb@x \hbox {\relax \fontsize  {7}{8}\selectfont  $\DOTSB \leftarrow \joinrel  \rhook $}}{}{}\_\discretionary {\unhbox \voidb@x \hbox {\relax \fontsize  {7}{8}\selectfont  $\DOTSB \leftarrow \joinrel  \rhook $}}{}{}angle}|hyperpage}{19}
\indexentry{burkov\discretionary {\unhbox \voidb@x \hbox {\relax \fontsize  {7}{8}\selectfont  $\DOTSB \leftarrow \joinrel  \rhook $}}{}{}\_\discretionary {\unhbox \voidb@x \hbox {\relax \fontsize  {7}{8}\selectfont  $\DOTSB \leftarrow \joinrel  \rhook $}}{}{}2d\discretionary {\unhbox \voidb@x \hbox {\relax \fontsize  {7}{8}\selectfont  $\DOTSB \leftarrow \joinrel  \rhook $}}{}{}\_\discretionary {\unhbox \voidb@x \hbox {\relax \fontsize  {7}{8}\selectfont  $\DOTSB \leftarrow \joinrel  \rhook $}}{}{}angle\discretionary {\unhbox \voidb@x \hbox {\relax \fontsize  {7}{8}\selectfont  $\DOTSB \leftarrow \joinrel  \rhook $}}{}{}\_\discretionary {\unhbox \voidb@x \hbox {\relax \fontsize  {7}{8}\selectfont  $\DOTSB \leftarrow \joinrel  \rhook $}}{}{}sx@{burkov\discretionary {\unhbox \voidb@x \hbox {\relax \fontsize  {7}{8}\selectfont  $\DOTSB \leftarrow \joinrel  \rhook $}}{}{}\_\discretionary {\unhbox \voidb@x \hbox {\relax \fontsize  {7}{8}\selectfont  $\DOTSB \leftarrow \joinrel  \rhook $}}{}{}2d\discretionary {\unhbox \voidb@x \hbox {\relax \fontsize  {7}{8}\selectfont  $\DOTSB \leftarrow \joinrel  \rhook $}}{}{}\_\discretionary {\unhbox \voidb@x \hbox {\relax \fontsize  {7}{8}\selectfont  $\DOTSB \leftarrow \joinrel  \rhook $}}{}{}angle\discretionary {\unhbox \voidb@x \hbox {\relax \fontsize  {7}{8}\selectfont  $\DOTSB \leftarrow \joinrel  \rhook $}}{}{}\_\discretionary {\unhbox \voidb@x \hbox {\relax \fontsize  {7}{8}\selectfont  $\DOTSB \leftarrow \joinrel  \rhook $}}{}{}sx}!Single\discretionary {\unhbox \voidb@x \hbox {\relax \fontsize  {7}{8}\selectfont  $\DOTSB \leftarrow \joinrel  \rhook $}}{}{}Spin@{Single\discretionary {\unhbox \voidb@x \hbox {\relax \fontsize  {7}{8}\selectfont  $\DOTSB \leftarrow \joinrel  \rhook $}}{}{}Spin}|hyperpage}{19}
\indexentry{Single\discretionary {\unhbox \voidb@x \hbox {\relax \fontsize  {7}{8}\selectfont  $\DOTSB \leftarrow \joinrel  \rhook $}}{}{}Spin@{Single\discretionary {\unhbox \voidb@x \hbox {\relax \fontsize  {7}{8}\selectfont  $\DOTSB \leftarrow \joinrel  \rhook $}}{}{}Spin}!burkov\discretionary {\unhbox \voidb@x \hbox {\relax \fontsize  {7}{8}\selectfont  $\DOTSB \leftarrow \joinrel  \rhook $}}{}{}\_\discretionary {\unhbox \voidb@x \hbox {\relax \fontsize  {7}{8}\selectfont  $\DOTSB \leftarrow \joinrel  \rhook $}}{}{}2d\discretionary {\unhbox \voidb@x \hbox {\relax \fontsize  {7}{8}\selectfont  $\DOTSB \leftarrow \joinrel  \rhook $}}{}{}\_\discretionary {\unhbox \voidb@x \hbox {\relax \fontsize  {7}{8}\selectfont  $\DOTSB \leftarrow \joinrel  \rhook $}}{}{}angle\discretionary {\unhbox \voidb@x \hbox {\relax \fontsize  {7}{8}\selectfont  $\DOTSB \leftarrow \joinrel  \rhook $}}{}{}\_\discretionary {\unhbox \voidb@x \hbox {\relax \fontsize  {7}{8}\selectfont  $\DOTSB \leftarrow \joinrel  \rhook $}}{}{}sx@{burkov\discretionary {\unhbox \voidb@x \hbox {\relax \fontsize  {7}{8}\selectfont  $\DOTSB \leftarrow \joinrel  \rhook $}}{}{}\_\discretionary {\unhbox \voidb@x \hbox {\relax \fontsize  {7}{8}\selectfont  $\DOTSB \leftarrow \joinrel  \rhook $}}{}{}2d\discretionary {\unhbox \voidb@x \hbox {\relax \fontsize  {7}{8}\selectfont  $\DOTSB \leftarrow \joinrel  \rhook $}}{}{}\_\discretionary {\unhbox \voidb@x \hbox {\relax \fontsize  {7}{8}\selectfont  $\DOTSB \leftarrow \joinrel  \rhook $}}{}{}angle\discretionary {\unhbox \voidb@x \hbox {\relax \fontsize  {7}{8}\selectfont  $\DOTSB \leftarrow \joinrel  \rhook $}}{}{}\_\discretionary {\unhbox \voidb@x \hbox {\relax \fontsize  {7}{8}\selectfont  $\DOTSB \leftarrow \joinrel  \rhook $}}{}{}sx}|hyperpage}{19}
\indexentry{rashba\discretionary {\unhbox \voidb@x \hbox {\relax \fontsize  {7}{8}\selectfont  $\DOTSB \leftarrow \joinrel  \rhook $}}{}{}\_\discretionary {\unhbox \voidb@x \hbox {\relax \fontsize  {7}{8}\selectfont  $\DOTSB \leftarrow \joinrel  \rhook $}}{}{}3d@{rashba\discretionary {\unhbox \voidb@x \hbox {\relax \fontsize  {7}{8}\selectfont  $\DOTSB \leftarrow \joinrel  \rhook $}}{}{}\_\discretionary {\unhbox \voidb@x \hbox {\relax \fontsize  {7}{8}\selectfont  $\DOTSB \leftarrow \joinrel  \rhook $}}{}{}3d}!Single\discretionary {\unhbox \voidb@x \hbox {\relax \fontsize  {7}{8}\selectfont  $\DOTSB \leftarrow \joinrel  \rhook $}}{}{}Spin@{Single\discretionary {\unhbox \voidb@x \hbox {\relax \fontsize  {7}{8}\selectfont  $\DOTSB \leftarrow \joinrel  \rhook $}}{}{}Spin}|hyperpage}{19}
\indexentry{Single\discretionary {\unhbox \voidb@x \hbox {\relax \fontsize  {7}{8}\selectfont  $\DOTSB \leftarrow \joinrel  \rhook $}}{}{}Spin@{Single\discretionary {\unhbox \voidb@x \hbox {\relax \fontsize  {7}{8}\selectfont  $\DOTSB \leftarrow \joinrel  \rhook $}}{}{}Spin}!rashba\discretionary {\unhbox \voidb@x \hbox {\relax \fontsize  {7}{8}\selectfont  $\DOTSB \leftarrow \joinrel  \rhook $}}{}{}\_\discretionary {\unhbox \voidb@x \hbox {\relax \fontsize  {7}{8}\selectfont  $\DOTSB \leftarrow \joinrel  \rhook $}}{}{}3d@{rashba\discretionary {\unhbox \voidb@x \hbox {\relax \fontsize  {7}{8}\selectfont  $\DOTSB \leftarrow \joinrel  \rhook $}}{}{}\_\discretionary {\unhbox \voidb@x \hbox {\relax \fontsize  {7}{8}\selectfont  $\DOTSB \leftarrow \joinrel  \rhook $}}{}{}3d}|hyperpage}{19}
\indexentry{mixed\discretionary {\unhbox \voidb@x \hbox {\relax \fontsize  {7}{8}\selectfont  $\DOTSB \leftarrow \joinrel  \rhook $}}{}{}\_\discretionary {\unhbox \voidb@x \hbox {\relax \fontsize  {7}{8}\selectfont  $\DOTSB \leftarrow \joinrel  \rhook $}}{}{}3d@{mixed\discretionary {\unhbox \voidb@x \hbox {\relax \fontsize  {7}{8}\selectfont  $\DOTSB \leftarrow \joinrel  \rhook $}}{}{}\_\discretionary {\unhbox \voidb@x \hbox {\relax \fontsize  {7}{8}\selectfont  $\DOTSB \leftarrow \joinrel  \rhook $}}{}{}3d}!Single\discretionary {\unhbox \voidb@x \hbox {\relax \fontsize  {7}{8}\selectfont  $\DOTSB \leftarrow \joinrel  \rhook $}}{}{}Spin@{Single\discretionary {\unhbox \voidb@x \hbox {\relax \fontsize  {7}{8}\selectfont  $\DOTSB \leftarrow \joinrel  \rhook $}}{}{}Spin}|hyperpage}{19}
\indexentry{Single\discretionary {\unhbox \voidb@x \hbox {\relax \fontsize  {7}{8}\selectfont  $\DOTSB \leftarrow \joinrel  \rhook $}}{}{}Spin@{Single\discretionary {\unhbox \voidb@x \hbox {\relax \fontsize  {7}{8}\selectfont  $\DOTSB \leftarrow \joinrel  \rhook $}}{}{}Spin}!mixed\discretionary {\unhbox \voidb@x \hbox {\relax \fontsize  {7}{8}\selectfont  $\DOTSB \leftarrow \joinrel  \rhook $}}{}{}\_\discretionary {\unhbox \voidb@x \hbox {\relax \fontsize  {7}{8}\selectfont  $\DOTSB \leftarrow \joinrel  \rhook $}}{}{}3d@{mixed\discretionary {\unhbox \voidb@x \hbox {\relax \fontsize  {7}{8}\selectfont  $\DOTSB \leftarrow \joinrel  \rhook $}}{}{}\_\discretionary {\unhbox \voidb@x \hbox {\relax \fontsize  {7}{8}\selectfont  $\DOTSB \leftarrow \joinrel  \rhook $}}{}{}3d}|hyperpage}{19}
\indexentry{mn\discretionary {\unhbox \voidb@x \hbox {\relax \fontsize  {7}{8}\selectfont  $\DOTSB \leftarrow \joinrel  \rhook $}}{}{}\_\discretionary {\unhbox \voidb@x \hbox {\relax \fontsize  {7}{8}\selectfont  $\DOTSB \leftarrow \joinrel  \rhook $}}{}{}1d@{mn\discretionary {\unhbox \voidb@x \hbox {\relax \fontsize  {7}{8}\selectfont  $\DOTSB \leftarrow \joinrel  \rhook $}}{}{}\_\discretionary {\unhbox \voidb@x \hbox {\relax \fontsize  {7}{8}\selectfont  $\DOTSB \leftarrow \joinrel  \rhook $}}{}{}1d}!Single\discretionary {\unhbox \voidb@x \hbox {\relax \fontsize  {7}{8}\selectfont  $\DOTSB \leftarrow \joinrel  \rhook $}}{}{}Spin@{Single\discretionary {\unhbox \voidb@x \hbox {\relax \fontsize  {7}{8}\selectfont  $\DOTSB \leftarrow \joinrel  \rhook $}}{}{}Spin}|hyperpage}{19}
\indexentry{Single\discretionary {\unhbox \voidb@x \hbox {\relax \fontsize  {7}{8}\selectfont  $\DOTSB \leftarrow \joinrel  \rhook $}}{}{}Spin@{Single\discretionary {\unhbox \voidb@x \hbox {\relax \fontsize  {7}{8}\selectfont  $\DOTSB \leftarrow \joinrel  \rhook $}}{}{}Spin}!mn\discretionary {\unhbox \voidb@x \hbox {\relax \fontsize  {7}{8}\selectfont  $\DOTSB \leftarrow \joinrel  \rhook $}}{}{}\_\discretionary {\unhbox \voidb@x \hbox {\relax \fontsize  {7}{8}\selectfont  $\DOTSB \leftarrow \joinrel  \rhook $}}{}{}1d@{mn\discretionary {\unhbox \voidb@x \hbox {\relax \fontsize  {7}{8}\selectfont  $\DOTSB \leftarrow \joinrel  \rhook $}}{}{}\_\discretionary {\unhbox \voidb@x \hbox {\relax \fontsize  {7}{8}\selectfont  $\DOTSB \leftarrow \joinrel  \rhook $}}{}{}1d}|hyperpage}{19}
\indexentry{dresselhaus@{dresselhaus}!Single\discretionary {\unhbox \voidb@x \hbox {\relax \fontsize  {7}{8}\selectfont  $\DOTSB \leftarrow \joinrel  \rhook $}}{}{}Spin@{Single\discretionary {\unhbox \voidb@x \hbox {\relax \fontsize  {7}{8}\selectfont  $\DOTSB \leftarrow \joinrel  \rhook $}}{}{}Spin}|hyperpage}{19}
\indexentry{Single\discretionary {\unhbox \voidb@x \hbox {\relax \fontsize  {7}{8}\selectfont  $\DOTSB \leftarrow \joinrel  \rhook $}}{}{}Spin@{Single\discretionary {\unhbox \voidb@x \hbox {\relax \fontsize  {7}{8}\selectfont  $\DOTSB \leftarrow \joinrel  \rhook $}}{}{}Spin}!dresselhaus@{dresselhaus}|hyperpage}{19}
\indexentry{dresselhaus\discretionary {\unhbox \voidb@x \hbox {\relax \fontsize  {7}{8}\selectfont  $\DOTSB \leftarrow \joinrel  \rhook $}}{}{}\_\discretionary {\unhbox \voidb@x \hbox {\relax \fontsize  {7}{8}\selectfont  $\DOTSB \leftarrow \joinrel  \rhook $}}{}{}xy@{dresselhaus\discretionary {\unhbox \voidb@x \hbox {\relax \fontsize  {7}{8}\selectfont  $\DOTSB \leftarrow \joinrel  \rhook $}}{}{}\_\discretionary {\unhbox \voidb@x \hbox {\relax \fontsize  {7}{8}\selectfont  $\DOTSB \leftarrow \joinrel  \rhook $}}{}{}xy}!Single\discretionary {\unhbox \voidb@x \hbox {\relax \fontsize  {7}{8}\selectfont  $\DOTSB \leftarrow \joinrel  \rhook $}}{}{}Spin@{Single\discretionary {\unhbox \voidb@x \hbox {\relax \fontsize  {7}{8}\selectfont  $\DOTSB \leftarrow \joinrel  \rhook $}}{}{}Spin}|hyperpage}{19}
\indexentry{Single\discretionary {\unhbox \voidb@x \hbox {\relax \fontsize  {7}{8}\selectfont  $\DOTSB \leftarrow \joinrel  \rhook $}}{}{}Spin@{Single\discretionary {\unhbox \voidb@x \hbox {\relax \fontsize  {7}{8}\selectfont  $\DOTSB \leftarrow \joinrel  \rhook $}}{}{}Spin}!dresselhaus\discretionary {\unhbox \voidb@x \hbox {\relax \fontsize  {7}{8}\selectfont  $\DOTSB \leftarrow \joinrel  \rhook $}}{}{}\_\discretionary {\unhbox \voidb@x \hbox {\relax \fontsize  {7}{8}\selectfont  $\DOTSB \leftarrow \joinrel  \rhook $}}{}{}xy@{dresselhaus\discretionary {\unhbox \voidb@x \hbox {\relax \fontsize  {7}{8}\selectfont  $\DOTSB \leftarrow \joinrel  \rhook $}}{}{}\_\discretionary {\unhbox \voidb@x \hbox {\relax \fontsize  {7}{8}\selectfont  $\DOTSB \leftarrow \joinrel  \rhook $}}{}{}xy}|hyperpage}{19}
\indexentry{rashba\discretionary {\unhbox \voidb@x \hbox {\relax \fontsize  {7}{8}\selectfont  $\DOTSB \leftarrow \joinrel  \rhook $}}{}{}\_\discretionary {\unhbox \voidb@x \hbox {\relax \fontsize  {7}{8}\selectfont  $\DOTSB \leftarrow \joinrel  \rhook $}}{}{}dressel\discretionary {\unhbox \voidb@x \hbox {\relax \fontsize  {7}{8}\selectfont  $\DOTSB \leftarrow \joinrel  \rhook $}}{}{}\_\discretionary {\unhbox \voidb@x \hbox {\relax \fontsize  {7}{8}\selectfont  $\DOTSB \leftarrow \joinrel  \rhook $}}{}{}2d\discretionary {\unhbox \voidb@x \hbox {\relax \fontsize  {7}{8}\selectfont  $\DOTSB \leftarrow \joinrel  \rhook $}}{}{}\_\discretionary {\unhbox \voidb@x \hbox {\relax \fontsize  {7}{8}\selectfont  $\DOTSB \leftarrow \joinrel  \rhook $}}{}{}z@{rashba\discretionary {\unhbox \voidb@x \hbox {\relax \fontsize  {7}{8}\selectfont  $\DOTSB \leftarrow \joinrel  \rhook $}}{}{}\_\discretionary {\unhbox \voidb@x \hbox {\relax \fontsize  {7}{8}\selectfont  $\DOTSB \leftarrow \joinrel  \rhook $}}{}{}dressel\discretionary {\unhbox \voidb@x \hbox {\relax \fontsize  {7}{8}\selectfont  $\DOTSB \leftarrow \joinrel  \rhook $}}{}{}\_\discretionary {\unhbox \voidb@x \hbox {\relax \fontsize  {7}{8}\selectfont  $\DOTSB \leftarrow \joinrel  \rhook $}}{}{}2d\discretionary {\unhbox \voidb@x \hbox {\relax \fontsize  {7}{8}\selectfont  $\DOTSB \leftarrow \joinrel  \rhook $}}{}{}\_\discretionary {\unhbox \voidb@x \hbox {\relax \fontsize  {7}{8}\selectfont  $\DOTSB \leftarrow \joinrel  \rhook $}}{}{}z}!Single\discretionary {\unhbox \voidb@x \hbox {\relax \fontsize  {7}{8}\selectfont  $\DOTSB \leftarrow \joinrel  \rhook $}}{}{}Spin@{Single\discretionary {\unhbox \voidb@x \hbox {\relax \fontsize  {7}{8}\selectfont  $\DOTSB \leftarrow \joinrel  \rhook $}}{}{}Spin}|hyperpage}{19}
\indexentry{Single\discretionary {\unhbox \voidb@x \hbox {\relax \fontsize  {7}{8}\selectfont  $\DOTSB \leftarrow \joinrel  \rhook $}}{}{}Spin@{Single\discretionary {\unhbox \voidb@x \hbox {\relax \fontsize  {7}{8}\selectfont  $\DOTSB \leftarrow \joinrel  \rhook $}}{}{}Spin}!rashba\discretionary {\unhbox \voidb@x \hbox {\relax \fontsize  {7}{8}\selectfont  $\DOTSB \leftarrow \joinrel  \rhook $}}{}{}\_\discretionary {\unhbox \voidb@x \hbox {\relax \fontsize  {7}{8}\selectfont  $\DOTSB \leftarrow \joinrel  \rhook $}}{}{}dressel\discretionary {\unhbox \voidb@x \hbox {\relax \fontsize  {7}{8}\selectfont  $\DOTSB \leftarrow \joinrel  \rhook $}}{}{}\_\discretionary {\unhbox \voidb@x \hbox {\relax \fontsize  {7}{8}\selectfont  $\DOTSB \leftarrow \joinrel  \rhook $}}{}{}2d\discretionary {\unhbox \voidb@x \hbox {\relax \fontsize  {7}{8}\selectfont  $\DOTSB \leftarrow \joinrel  \rhook $}}{}{}\_\discretionary {\unhbox \voidb@x \hbox {\relax \fontsize  {7}{8}\selectfont  $\DOTSB \leftarrow \joinrel  \rhook $}}{}{}z@{rashba\discretionary {\unhbox \voidb@x \hbox {\relax \fontsize  {7}{8}\selectfont  $\DOTSB \leftarrow \joinrel  \rhook $}}{}{}\_\discretionary {\unhbox \voidb@x \hbox {\relax \fontsize  {7}{8}\selectfont  $\DOTSB \leftarrow \joinrel  \rhook $}}{}{}dressel\discretionary {\unhbox \voidb@x \hbox {\relax \fontsize  {7}{8}\selectfont  $\DOTSB \leftarrow \joinrel  \rhook $}}{}{}\_\discretionary {\unhbox \voidb@x \hbox {\relax \fontsize  {7}{8}\selectfont  $\DOTSB \leftarrow \joinrel  \rhook $}}{}{}2d\discretionary {\unhbox \voidb@x \hbox {\relax \fontsize  {7}{8}\selectfont  $\DOTSB \leftarrow \joinrel  \rhook $}}{}{}\_\discretionary {\unhbox \voidb@x \hbox {\relax \fontsize  {7}{8}\selectfont  $\DOTSB \leftarrow \joinrel  \rhook $}}{}{}z}|hyperpage}{19}
\indexentry{rashba\discretionary {\unhbox \voidb@x \hbox {\relax \fontsize  {7}{8}\selectfont  $\DOTSB \leftarrow \joinrel  \rhook $}}{}{}\_\discretionary {\unhbox \voidb@x \hbox {\relax \fontsize  {7}{8}\selectfont  $\DOTSB \leftarrow \joinrel  \rhook $}}{}{}dressel\discretionary {\unhbox \voidb@x \hbox {\relax \fontsize  {7}{8}\selectfont  $\DOTSB \leftarrow \joinrel  \rhook $}}{}{}\_\discretionary {\unhbox \voidb@x \hbox {\relax \fontsize  {7}{8}\selectfont  $\DOTSB \leftarrow \joinrel  \rhook $}}{}{}2d\discretionary {\unhbox \voidb@x \hbox {\relax \fontsize  {7}{8}\selectfont  $\DOTSB \leftarrow \joinrel  \rhook $}}{}{}\_\discretionary {\unhbox \voidb@x \hbox {\relax \fontsize  {7}{8}\selectfont  $\DOTSB \leftarrow \joinrel  \rhook $}}{}{}x@{rashba\discretionary {\unhbox \voidb@x \hbox {\relax \fontsize  {7}{8}\selectfont  $\DOTSB \leftarrow \joinrel  \rhook $}}{}{}\_\discretionary {\unhbox \voidb@x \hbox {\relax \fontsize  {7}{8}\selectfont  $\DOTSB \leftarrow \joinrel  \rhook $}}{}{}dressel\discretionary {\unhbox \voidb@x \hbox {\relax \fontsize  {7}{8}\selectfont  $\DOTSB \leftarrow \joinrel  \rhook $}}{}{}\_\discretionary {\unhbox \voidb@x \hbox {\relax \fontsize  {7}{8}\selectfont  $\DOTSB \leftarrow \joinrel  \rhook $}}{}{}2d\discretionary {\unhbox \voidb@x \hbox {\relax \fontsize  {7}{8}\selectfont  $\DOTSB \leftarrow \joinrel  \rhook $}}{}{}\_\discretionary {\unhbox \voidb@x \hbox {\relax \fontsize  {7}{8}\selectfont  $\DOTSB \leftarrow \joinrel  \rhook $}}{}{}x}!Single\discretionary {\unhbox \voidb@x \hbox {\relax \fontsize  {7}{8}\selectfont  $\DOTSB \leftarrow \joinrel  \rhook $}}{}{}Spin@{Single\discretionary {\unhbox \voidb@x \hbox {\relax \fontsize  {7}{8}\selectfont  $\DOTSB \leftarrow \joinrel  \rhook $}}{}{}Spin}|hyperpage}{19}
\indexentry{Single\discretionary {\unhbox \voidb@x \hbox {\relax \fontsize  {7}{8}\selectfont  $\DOTSB \leftarrow \joinrel  \rhook $}}{}{}Spin@{Single\discretionary {\unhbox \voidb@x \hbox {\relax \fontsize  {7}{8}\selectfont  $\DOTSB \leftarrow \joinrel  \rhook $}}{}{}Spin}!rashba\discretionary {\unhbox \voidb@x \hbox {\relax \fontsize  {7}{8}\selectfont  $\DOTSB \leftarrow \joinrel  \rhook $}}{}{}\_\discretionary {\unhbox \voidb@x \hbox {\relax \fontsize  {7}{8}\selectfont  $\DOTSB \leftarrow \joinrel  \rhook $}}{}{}dressel\discretionary {\unhbox \voidb@x \hbox {\relax \fontsize  {7}{8}\selectfont  $\DOTSB \leftarrow \joinrel  \rhook $}}{}{}\_\discretionary {\unhbox \voidb@x \hbox {\relax \fontsize  {7}{8}\selectfont  $\DOTSB \leftarrow \joinrel  \rhook $}}{}{}2d\discretionary {\unhbox \voidb@x \hbox {\relax \fontsize  {7}{8}\selectfont  $\DOTSB \leftarrow \joinrel  \rhook $}}{}{}\_\discretionary {\unhbox \voidb@x \hbox {\relax \fontsize  {7}{8}\selectfont  $\DOTSB \leftarrow \joinrel  \rhook $}}{}{}x@{rashba\discretionary {\unhbox \voidb@x \hbox {\relax \fontsize  {7}{8}\selectfont  $\DOTSB \leftarrow \joinrel  \rhook $}}{}{}\_\discretionary {\unhbox \voidb@x \hbox {\relax \fontsize  {7}{8}\selectfont  $\DOTSB \leftarrow \joinrel  \rhook $}}{}{}dressel\discretionary {\unhbox \voidb@x \hbox {\relax \fontsize  {7}{8}\selectfont  $\DOTSB \leftarrow \joinrel  \rhook $}}{}{}\_\discretionary {\unhbox \voidb@x \hbox {\relax \fontsize  {7}{8}\selectfont  $\DOTSB \leftarrow \joinrel  \rhook $}}{}{}2d\discretionary {\unhbox \voidb@x \hbox {\relax \fontsize  {7}{8}\selectfont  $\DOTSB \leftarrow \joinrel  \rhook $}}{}{}\_\discretionary {\unhbox \voidb@x \hbox {\relax \fontsize  {7}{8}\selectfont  $\DOTSB \leftarrow \joinrel  \rhook $}}{}{}x}|hyperpage}{19}
\indexentry{rashba\discretionary {\unhbox \voidb@x \hbox {\relax \fontsize  {7}{8}\selectfont  $\DOTSB \leftarrow \joinrel  \rhook $}}{}{}\_\discretionary {\unhbox \voidb@x \hbox {\relax \fontsize  {7}{8}\selectfont  $\DOTSB \leftarrow \joinrel  \rhook $}}{}{}dressel\discretionary {\unhbox \voidb@x \hbox {\relax \fontsize  {7}{8}\selectfont  $\DOTSB \leftarrow \joinrel  \rhook $}}{}{}\_\discretionary {\unhbox \voidb@x \hbox {\relax \fontsize  {7}{8}\selectfont  $\DOTSB \leftarrow \joinrel  \rhook $}}{}{}2d\discretionary {\unhbox \voidb@x \hbox {\relax \fontsize  {7}{8}\selectfont  $\DOTSB \leftarrow \joinrel  \rhook $}}{}{}\_\discretionary {\unhbox \voidb@x \hbox {\relax \fontsize  {7}{8}\selectfont  $\DOTSB \leftarrow \joinrel  \rhook $}}{}{}xy@{rashba\discretionary {\unhbox \voidb@x \hbox {\relax \fontsize  {7}{8}\selectfont  $\DOTSB \leftarrow \joinrel  \rhook $}}{}{}\_\discretionary {\unhbox \voidb@x \hbox {\relax \fontsize  {7}{8}\selectfont  $\DOTSB \leftarrow \joinrel  \rhook $}}{}{}dressel\discretionary {\unhbox \voidb@x \hbox {\relax \fontsize  {7}{8}\selectfont  $\DOTSB \leftarrow \joinrel  \rhook $}}{}{}\_\discretionary {\unhbox \voidb@x \hbox {\relax \fontsize  {7}{8}\selectfont  $\DOTSB \leftarrow \joinrel  \rhook $}}{}{}2d\discretionary {\unhbox \voidb@x \hbox {\relax \fontsize  {7}{8}\selectfont  $\DOTSB \leftarrow \joinrel  \rhook $}}{}{}\_\discretionary {\unhbox \voidb@x \hbox {\relax \fontsize  {7}{8}\selectfont  $\DOTSB \leftarrow \joinrel  \rhook $}}{}{}xy}!Single\discretionary {\unhbox \voidb@x \hbox {\relax \fontsize  {7}{8}\selectfont  $\DOTSB \leftarrow \joinrel  \rhook $}}{}{}Spin@{Single\discretionary {\unhbox \voidb@x \hbox {\relax \fontsize  {7}{8}\selectfont  $\DOTSB \leftarrow \joinrel  \rhook $}}{}{}Spin}|hyperpage}{19}
\indexentry{Single\discretionary {\unhbox \voidb@x \hbox {\relax \fontsize  {7}{8}\selectfont  $\DOTSB \leftarrow \joinrel  \rhook $}}{}{}Spin@{Single\discretionary {\unhbox \voidb@x \hbox {\relax \fontsize  {7}{8}\selectfont  $\DOTSB \leftarrow \joinrel  \rhook $}}{}{}Spin}!rashba\discretionary {\unhbox \voidb@x \hbox {\relax \fontsize  {7}{8}\selectfont  $\DOTSB \leftarrow \joinrel  \rhook $}}{}{}\_\discretionary {\unhbox \voidb@x \hbox {\relax \fontsize  {7}{8}\selectfont  $\DOTSB \leftarrow \joinrel  \rhook $}}{}{}dressel\discretionary {\unhbox \voidb@x \hbox {\relax \fontsize  {7}{8}\selectfont  $\DOTSB \leftarrow \joinrel  \rhook $}}{}{}\_\discretionary {\unhbox \voidb@x \hbox {\relax \fontsize  {7}{8}\selectfont  $\DOTSB \leftarrow \joinrel  \rhook $}}{}{}2d\discretionary {\unhbox \voidb@x \hbox {\relax \fontsize  {7}{8}\selectfont  $\DOTSB \leftarrow \joinrel  \rhook $}}{}{}\_\discretionary {\unhbox \voidb@x \hbox {\relax \fontsize  {7}{8}\selectfont  $\DOTSB \leftarrow \joinrel  \rhook $}}{}{}xy@{rashba\discretionary {\unhbox \voidb@x \hbox {\relax \fontsize  {7}{8}\selectfont  $\DOTSB \leftarrow \joinrel  \rhook $}}{}{}\_\discretionary {\unhbox \voidb@x \hbox {\relax \fontsize  {7}{8}\selectfont  $\DOTSB \leftarrow \joinrel  \rhook $}}{}{}dressel\discretionary {\unhbox \voidb@x \hbox {\relax \fontsize  {7}{8}\selectfont  $\DOTSB \leftarrow \joinrel  \rhook $}}{}{}\_\discretionary {\unhbox \voidb@x \hbox {\relax \fontsize  {7}{8}\selectfont  $\DOTSB \leftarrow \joinrel  \rhook $}}{}{}2d\discretionary {\unhbox \voidb@x \hbox {\relax \fontsize  {7}{8}\selectfont  $\DOTSB \leftarrow \joinrel  \rhook $}}{}{}\_\discretionary {\unhbox \voidb@x \hbox {\relax \fontsize  {7}{8}\selectfont  $\DOTSB \leftarrow \joinrel  \rhook $}}{}{}xy}|hyperpage}{19}
\indexentry{rashba\discretionary {\unhbox \voidb@x \hbox {\relax \fontsize  {7}{8}\selectfont  $\DOTSB \leftarrow \joinrel  \rhook $}}{}{}\_\discretionary {\unhbox \voidb@x \hbox {\relax \fontsize  {7}{8}\selectfont  $\DOTSB \leftarrow \joinrel  \rhook $}}{}{}dressel\discretionary {\unhbox \voidb@x \hbox {\relax \fontsize  {7}{8}\selectfont  $\DOTSB \leftarrow \joinrel  \rhook $}}{}{}\_\discretionary {\unhbox \voidb@x \hbox {\relax \fontsize  {7}{8}\selectfont  $\DOTSB \leftarrow \joinrel  \rhook $}}{}{}3d\discretionary {\unhbox \voidb@x \hbox {\relax \fontsize  {7}{8}\selectfont  $\DOTSB \leftarrow \joinrel  \rhook $}}{}{}\_\discretionary {\unhbox \voidb@x \hbox {\relax \fontsize  {7}{8}\selectfont  $\DOTSB \leftarrow \joinrel  \rhook $}}{}{}x@{rashba\discretionary {\unhbox \voidb@x \hbox {\relax \fontsize  {7}{8}\selectfont  $\DOTSB \leftarrow \joinrel  \rhook $}}{}{}\_\discretionary {\unhbox \voidb@x \hbox {\relax \fontsize  {7}{8}\selectfont  $\DOTSB \leftarrow \joinrel  \rhook $}}{}{}dressel\discretionary {\unhbox \voidb@x \hbox {\relax \fontsize  {7}{8}\selectfont  $\DOTSB \leftarrow \joinrel  \rhook $}}{}{}\_\discretionary {\unhbox \voidb@x \hbox {\relax \fontsize  {7}{8}\selectfont  $\DOTSB \leftarrow \joinrel  \rhook $}}{}{}3d\discretionary {\unhbox \voidb@x \hbox {\relax \fontsize  {7}{8}\selectfont  $\DOTSB \leftarrow \joinrel  \rhook $}}{}{}\_\discretionary {\unhbox \voidb@x \hbox {\relax \fontsize  {7}{8}\selectfont  $\DOTSB \leftarrow \joinrel  \rhook $}}{}{}x}!Single\discretionary {\unhbox \voidb@x \hbox {\relax \fontsize  {7}{8}\selectfont  $\DOTSB \leftarrow \joinrel  \rhook $}}{}{}Spin@{Single\discretionary {\unhbox \voidb@x \hbox {\relax \fontsize  {7}{8}\selectfont  $\DOTSB \leftarrow \joinrel  \rhook $}}{}{}Spin}|hyperpage}{19}
\indexentry{Single\discretionary {\unhbox \voidb@x \hbox {\relax \fontsize  {7}{8}\selectfont  $\DOTSB \leftarrow \joinrel  \rhook $}}{}{}Spin@{Single\discretionary {\unhbox \voidb@x \hbox {\relax \fontsize  {7}{8}\selectfont  $\DOTSB \leftarrow \joinrel  \rhook $}}{}{}Spin}!rashba\discretionary {\unhbox \voidb@x \hbox {\relax \fontsize  {7}{8}\selectfont  $\DOTSB \leftarrow \joinrel  \rhook $}}{}{}\_\discretionary {\unhbox \voidb@x \hbox {\relax \fontsize  {7}{8}\selectfont  $\DOTSB \leftarrow \joinrel  \rhook $}}{}{}dressel\discretionary {\unhbox \voidb@x \hbox {\relax \fontsize  {7}{8}\selectfont  $\DOTSB \leftarrow \joinrel  \rhook $}}{}{}\_\discretionary {\unhbox \voidb@x \hbox {\relax \fontsize  {7}{8}\selectfont  $\DOTSB \leftarrow \joinrel  \rhook $}}{}{}3d\discretionary {\unhbox \voidb@x \hbox {\relax \fontsize  {7}{8}\selectfont  $\DOTSB \leftarrow \joinrel  \rhook $}}{}{}\_\discretionary {\unhbox \voidb@x \hbox {\relax \fontsize  {7}{8}\selectfont  $\DOTSB \leftarrow \joinrel  \rhook $}}{}{}x@{rashba\discretionary {\unhbox \voidb@x \hbox {\relax \fontsize  {7}{8}\selectfont  $\DOTSB \leftarrow \joinrel  \rhook $}}{}{}\_\discretionary {\unhbox \voidb@x \hbox {\relax \fontsize  {7}{8}\selectfont  $\DOTSB \leftarrow \joinrel  \rhook $}}{}{}dressel\discretionary {\unhbox \voidb@x \hbox {\relax \fontsize  {7}{8}\selectfont  $\DOTSB \leftarrow \joinrel  \rhook $}}{}{}\_\discretionary {\unhbox \voidb@x \hbox {\relax \fontsize  {7}{8}\selectfont  $\DOTSB \leftarrow \joinrel  \rhook $}}{}{}3d\discretionary {\unhbox \voidb@x \hbox {\relax \fontsize  {7}{8}\selectfont  $\DOTSB \leftarrow \joinrel  \rhook $}}{}{}\_\discretionary {\unhbox \voidb@x \hbox {\relax \fontsize  {7}{8}\selectfont  $\DOTSB \leftarrow \joinrel  \rhook $}}{}{}x}|hyperpage}{19}
\indexentry{rashba\discretionary {\unhbox \voidb@x \hbox {\relax \fontsize  {7}{8}\selectfont  $\DOTSB \leftarrow \joinrel  \rhook $}}{}{}\_\discretionary {\unhbox \voidb@x \hbox {\relax \fontsize  {7}{8}\selectfont  $\DOTSB \leftarrow \joinrel  \rhook $}}{}{}dressel\discretionary {\unhbox \voidb@x \hbox {\relax \fontsize  {7}{8}\selectfont  $\DOTSB \leftarrow \joinrel  \rhook $}}{}{}\_\discretionary {\unhbox \voidb@x \hbox {\relax \fontsize  {7}{8}\selectfont  $\DOTSB \leftarrow \joinrel  \rhook $}}{}{}3d\discretionary {\unhbox \voidb@x \hbox {\relax \fontsize  {7}{8}\selectfont  $\DOTSB \leftarrow \joinrel  \rhook $}}{}{}\_\discretionary {\unhbox \voidb@x \hbox {\relax \fontsize  {7}{8}\selectfont  $\DOTSB \leftarrow \joinrel  \rhook $}}{}{}z@{rashba\discretionary {\unhbox \voidb@x \hbox {\relax \fontsize  {7}{8}\selectfont  $\DOTSB \leftarrow \joinrel  \rhook $}}{}{}\_\discretionary {\unhbox \voidb@x \hbox {\relax \fontsize  {7}{8}\selectfont  $\DOTSB \leftarrow \joinrel  \rhook $}}{}{}dressel\discretionary {\unhbox \voidb@x \hbox {\relax \fontsize  {7}{8}\selectfont  $\DOTSB \leftarrow \joinrel  \rhook $}}{}{}\_\discretionary {\unhbox \voidb@x \hbox {\relax \fontsize  {7}{8}\selectfont  $\DOTSB \leftarrow \joinrel  \rhook $}}{}{}3d\discretionary {\unhbox \voidb@x \hbox {\relax \fontsize  {7}{8}\selectfont  $\DOTSB \leftarrow \joinrel  \rhook $}}{}{}\_\discretionary {\unhbox \voidb@x \hbox {\relax \fontsize  {7}{8}\selectfont  $\DOTSB \leftarrow \joinrel  \rhook $}}{}{}z}!Single\discretionary {\unhbox \voidb@x \hbox {\relax \fontsize  {7}{8}\selectfont  $\DOTSB \leftarrow \joinrel  \rhook $}}{}{}Spin@{Single\discretionary {\unhbox \voidb@x \hbox {\relax \fontsize  {7}{8}\selectfont  $\DOTSB \leftarrow \joinrel  \rhook $}}{}{}Spin}|hyperpage}{19}
\indexentry{Single\discretionary {\unhbox \voidb@x \hbox {\relax \fontsize  {7}{8}\selectfont  $\DOTSB \leftarrow \joinrel  \rhook $}}{}{}Spin@{Single\discretionary {\unhbox \voidb@x \hbox {\relax \fontsize  {7}{8}\selectfont  $\DOTSB \leftarrow \joinrel  \rhook $}}{}{}Spin}!rashba\discretionary {\unhbox \voidb@x \hbox {\relax \fontsize  {7}{8}\selectfont  $\DOTSB \leftarrow \joinrel  \rhook $}}{}{}\_\discretionary {\unhbox \voidb@x \hbox {\relax \fontsize  {7}{8}\selectfont  $\DOTSB \leftarrow \joinrel  \rhook $}}{}{}dressel\discretionary {\unhbox \voidb@x \hbox {\relax \fontsize  {7}{8}\selectfont  $\DOTSB \leftarrow \joinrel  \rhook $}}{}{}\_\discretionary {\unhbox \voidb@x \hbox {\relax \fontsize  {7}{8}\selectfont  $\DOTSB \leftarrow \joinrel  \rhook $}}{}{}3d\discretionary {\unhbox \voidb@x \hbox {\relax \fontsize  {7}{8}\selectfont  $\DOTSB \leftarrow \joinrel  \rhook $}}{}{}\_\discretionary {\unhbox \voidb@x \hbox {\relax \fontsize  {7}{8}\selectfont  $\DOTSB \leftarrow \joinrel  \rhook $}}{}{}z@{rashba\discretionary {\unhbox \voidb@x \hbox {\relax \fontsize  {7}{8}\selectfont  $\DOTSB \leftarrow \joinrel  \rhook $}}{}{}\_\discretionary {\unhbox \voidb@x \hbox {\relax \fontsize  {7}{8}\selectfont  $\DOTSB \leftarrow \joinrel  \rhook $}}{}{}dressel\discretionary {\unhbox \voidb@x \hbox {\relax \fontsize  {7}{8}\selectfont  $\DOTSB \leftarrow \joinrel  \rhook $}}{}{}\_\discretionary {\unhbox \voidb@x \hbox {\relax \fontsize  {7}{8}\selectfont  $\DOTSB \leftarrow \joinrel  \rhook $}}{}{}3d\discretionary {\unhbox \voidb@x \hbox {\relax \fontsize  {7}{8}\selectfont  $\DOTSB \leftarrow \joinrel  \rhook $}}{}{}\_\discretionary {\unhbox \voidb@x \hbox {\relax \fontsize  {7}{8}\selectfont  $\DOTSB \leftarrow \joinrel  \rhook $}}{}{}z}|hyperpage}{19}
\indexentry{rashba\discretionary {\unhbox \voidb@x \hbox {\relax \fontsize  {7}{8}\selectfont  $\DOTSB \leftarrow \joinrel  \rhook $}}{}{}\_\discretionary {\unhbox \voidb@x \hbox {\relax \fontsize  {7}{8}\selectfont  $\DOTSB \leftarrow \joinrel  \rhook $}}{}{}dressel\discretionary {\unhbox \voidb@x \hbox {\relax \fontsize  {7}{8}\selectfont  $\DOTSB \leftarrow \joinrel  \rhook $}}{}{}\_\discretionary {\unhbox \voidb@x \hbox {\relax \fontsize  {7}{8}\selectfont  $\DOTSB \leftarrow \joinrel  \rhook $}}{}{}3d\discretionary {\unhbox \voidb@x \hbox {\relax \fontsize  {7}{8}\selectfont  $\DOTSB \leftarrow \joinrel  \rhook $}}{}{}\_\discretionary {\unhbox \voidb@x \hbox {\relax \fontsize  {7}{8}\selectfont  $\DOTSB \leftarrow \joinrel  \rhook $}}{}{}xz@{rashba\discretionary {\unhbox \voidb@x \hbox {\relax \fontsize  {7}{8}\selectfont  $\DOTSB \leftarrow \joinrel  \rhook $}}{}{}\_\discretionary {\unhbox \voidb@x \hbox {\relax \fontsize  {7}{8}\selectfont  $\DOTSB \leftarrow \joinrel  \rhook $}}{}{}dressel\discretionary {\unhbox \voidb@x \hbox {\relax \fontsize  {7}{8}\selectfont  $\DOTSB \leftarrow \joinrel  \rhook $}}{}{}\_\discretionary {\unhbox \voidb@x \hbox {\relax \fontsize  {7}{8}\selectfont  $\DOTSB \leftarrow \joinrel  \rhook $}}{}{}3d\discretionary {\unhbox \voidb@x \hbox {\relax \fontsize  {7}{8}\selectfont  $\DOTSB \leftarrow \joinrel  \rhook $}}{}{}\_\discretionary {\unhbox \voidb@x \hbox {\relax \fontsize  {7}{8}\selectfont  $\DOTSB \leftarrow \joinrel  \rhook $}}{}{}xz}!Single\discretionary {\unhbox \voidb@x \hbox {\relax \fontsize  {7}{8}\selectfont  $\DOTSB \leftarrow \joinrel  \rhook $}}{}{}Spin@{Single\discretionary {\unhbox \voidb@x \hbox {\relax \fontsize  {7}{8}\selectfont  $\DOTSB \leftarrow \joinrel  \rhook $}}{}{}Spin}|hyperpage}{19}
\indexentry{Single\discretionary {\unhbox \voidb@x \hbox {\relax \fontsize  {7}{8}\selectfont  $\DOTSB \leftarrow \joinrel  \rhook $}}{}{}Spin@{Single\discretionary {\unhbox \voidb@x \hbox {\relax \fontsize  {7}{8}\selectfont  $\DOTSB \leftarrow \joinrel  \rhook $}}{}{}Spin}!rashba\discretionary {\unhbox \voidb@x \hbox {\relax \fontsize  {7}{8}\selectfont  $\DOTSB \leftarrow \joinrel  \rhook $}}{}{}\_\discretionary {\unhbox \voidb@x \hbox {\relax \fontsize  {7}{8}\selectfont  $\DOTSB \leftarrow \joinrel  \rhook $}}{}{}dressel\discretionary {\unhbox \voidb@x \hbox {\relax \fontsize  {7}{8}\selectfont  $\DOTSB \leftarrow \joinrel  \rhook $}}{}{}\_\discretionary {\unhbox \voidb@x \hbox {\relax \fontsize  {7}{8}\selectfont  $\DOTSB \leftarrow \joinrel  \rhook $}}{}{}3d\discretionary {\unhbox \voidb@x \hbox {\relax \fontsize  {7}{8}\selectfont  $\DOTSB \leftarrow \joinrel  \rhook $}}{}{}\_\discretionary {\unhbox \voidb@x \hbox {\relax \fontsize  {7}{8}\selectfont  $\DOTSB \leftarrow \joinrel  \rhook $}}{}{}xz@{rashba\discretionary {\unhbox \voidb@x \hbox {\relax \fontsize  {7}{8}\selectfont  $\DOTSB \leftarrow \joinrel  \rhook $}}{}{}\_\discretionary {\unhbox \voidb@x \hbox {\relax \fontsize  {7}{8}\selectfont  $\DOTSB \leftarrow \joinrel  \rhook $}}{}{}dressel\discretionary {\unhbox \voidb@x \hbox {\relax \fontsize  {7}{8}\selectfont  $\DOTSB \leftarrow \joinrel  \rhook $}}{}{}\_\discretionary {\unhbox \voidb@x \hbox {\relax \fontsize  {7}{8}\selectfont  $\DOTSB \leftarrow \joinrel  \rhook $}}{}{}3d\discretionary {\unhbox \voidb@x \hbox {\relax \fontsize  {7}{8}\selectfont  $\DOTSB \leftarrow \joinrel  \rhook $}}{}{}\_\discretionary {\unhbox \voidb@x \hbox {\relax \fontsize  {7}{8}\selectfont  $\DOTSB \leftarrow \joinrel  \rhook $}}{}{}xz}|hyperpage}{19}
\indexentry{rashba\discretionary {\unhbox \voidb@x \hbox {\relax \fontsize  {7}{8}\selectfont  $\DOTSB \leftarrow \joinrel  \rhook $}}{}{}\_\discretionary {\unhbox \voidb@x \hbox {\relax \fontsize  {7}{8}\selectfont  $\DOTSB \leftarrow \joinrel  \rhook $}}{}{}dressel\discretionary {\unhbox \voidb@x \hbox {\relax \fontsize  {7}{8}\selectfont  $\DOTSB \leftarrow \joinrel  \rhook $}}{}{}\_\discretionary {\unhbox \voidb@x \hbox {\relax \fontsize  {7}{8}\selectfont  $\DOTSB \leftarrow \joinrel  \rhook $}}{}{}3d\discretionary {\unhbox \voidb@x \hbox {\relax \fontsize  {7}{8}\selectfont  $\DOTSB \leftarrow \joinrel  \rhook $}}{}{}\_\discretionary {\unhbox \voidb@x \hbox {\relax \fontsize  {7}{8}\selectfont  $\DOTSB \leftarrow \joinrel  \rhook $}}{}{}xy@{rashba\discretionary {\unhbox \voidb@x \hbox {\relax \fontsize  {7}{8}\selectfont  $\DOTSB \leftarrow \joinrel  \rhook $}}{}{}\_\discretionary {\unhbox \voidb@x \hbox {\relax \fontsize  {7}{8}\selectfont  $\DOTSB \leftarrow \joinrel  \rhook $}}{}{}dressel\discretionary {\unhbox \voidb@x \hbox {\relax \fontsize  {7}{8}\selectfont  $\DOTSB \leftarrow \joinrel  \rhook $}}{}{}\_\discretionary {\unhbox \voidb@x \hbox {\relax \fontsize  {7}{8}\selectfont  $\DOTSB \leftarrow \joinrel  \rhook $}}{}{}3d\discretionary {\unhbox \voidb@x \hbox {\relax \fontsize  {7}{8}\selectfont  $\DOTSB \leftarrow \joinrel  \rhook $}}{}{}\_\discretionary {\unhbox \voidb@x \hbox {\relax \fontsize  {7}{8}\selectfont  $\DOTSB \leftarrow \joinrel  \rhook $}}{}{}xy}!Single\discretionary {\unhbox \voidb@x \hbox {\relax \fontsize  {7}{8}\selectfont  $\DOTSB \leftarrow \joinrel  \rhook $}}{}{}Spin@{Single\discretionary {\unhbox \voidb@x \hbox {\relax \fontsize  {7}{8}\selectfont  $\DOTSB \leftarrow \joinrel  \rhook $}}{}{}Spin}|hyperpage}{19}
\indexentry{Single\discretionary {\unhbox \voidb@x \hbox {\relax \fontsize  {7}{8}\selectfont  $\DOTSB \leftarrow \joinrel  \rhook $}}{}{}Spin@{Single\discretionary {\unhbox \voidb@x \hbox {\relax \fontsize  {7}{8}\selectfont  $\DOTSB \leftarrow \joinrel  \rhook $}}{}{}Spin}!rashba\discretionary {\unhbox \voidb@x \hbox {\relax \fontsize  {7}{8}\selectfont  $\DOTSB \leftarrow \joinrel  \rhook $}}{}{}\_\discretionary {\unhbox \voidb@x \hbox {\relax \fontsize  {7}{8}\selectfont  $\DOTSB \leftarrow \joinrel  \rhook $}}{}{}dressel\discretionary {\unhbox \voidb@x \hbox {\relax \fontsize  {7}{8}\selectfont  $\DOTSB \leftarrow \joinrel  \rhook $}}{}{}\_\discretionary {\unhbox \voidb@x \hbox {\relax \fontsize  {7}{8}\selectfont  $\DOTSB \leftarrow \joinrel  \rhook $}}{}{}3d\discretionary {\unhbox \voidb@x \hbox {\relax \fontsize  {7}{8}\selectfont  $\DOTSB \leftarrow \joinrel  \rhook $}}{}{}\_\discretionary {\unhbox \voidb@x \hbox {\relax \fontsize  {7}{8}\selectfont  $\DOTSB \leftarrow \joinrel  \rhook $}}{}{}xy@{rashba\discretionary {\unhbox \voidb@x \hbox {\relax \fontsize  {7}{8}\selectfont  $\DOTSB \leftarrow \joinrel  \rhook $}}{}{}\_\discretionary {\unhbox \voidb@x \hbox {\relax \fontsize  {7}{8}\selectfont  $\DOTSB \leftarrow \joinrel  \rhook $}}{}{}dressel\discretionary {\unhbox \voidb@x \hbox {\relax \fontsize  {7}{8}\selectfont  $\DOTSB \leftarrow \joinrel  \rhook $}}{}{}\_\discretionary {\unhbox \voidb@x \hbox {\relax \fontsize  {7}{8}\selectfont  $\DOTSB \leftarrow \joinrel  \rhook $}}{}{}3d\discretionary {\unhbox \voidb@x \hbox {\relax \fontsize  {7}{8}\selectfont  $\DOTSB \leftarrow \joinrel  \rhook $}}{}{}\_\discretionary {\unhbox \voidb@x \hbox {\relax \fontsize  {7}{8}\selectfont  $\DOTSB \leftarrow \joinrel  \rhook $}}{}{}xy}|hyperpage}{19}
\indexentry{rashba\discretionary {\unhbox \voidb@x \hbox {\relax \fontsize  {7}{8}\selectfont  $\DOTSB \leftarrow \joinrel  \rhook $}}{}{}\_\discretionary {\unhbox \voidb@x \hbox {\relax \fontsize  {7}{8}\selectfont  $\DOTSB \leftarrow \joinrel  \rhook $}}{}{}dressel\discretionary {\unhbox \voidb@x \hbox {\relax \fontsize  {7}{8}\selectfont  $\DOTSB \leftarrow \joinrel  \rhook $}}{}{}\_\discretionary {\unhbox \voidb@x \hbox {\relax \fontsize  {7}{8}\selectfont  $\DOTSB \leftarrow \joinrel  \rhook $}}{}{}3d\discretionary {\unhbox \voidb@x \hbox {\relax \fontsize  {7}{8}\selectfont  $\DOTSB \leftarrow \joinrel  \rhook $}}{}{}\_\discretionary {\unhbox \voidb@x \hbox {\relax \fontsize  {7}{8}\selectfont  $\DOTSB \leftarrow \joinrel  \rhook $}}{}{}111\discretionary {\unhbox \voidb@x \hbox {\relax \fontsize  {7}{8}\selectfont  $\DOTSB \leftarrow \joinrel  \rhook $}}{}{}\_\discretionary {\unhbox \voidb@x \hbox {\relax \fontsize  {7}{8}\selectfont  $\DOTSB \leftarrow \joinrel  \rhook $}}{}{}xx@{rashba\discretionary {\unhbox \voidb@x \hbox {\relax \fontsize  {7}{8}\selectfont  $\DOTSB \leftarrow \joinrel  \rhook $}}{}{}\_\discretionary {\unhbox \voidb@x \hbox {\relax \fontsize  {7}{8}\selectfont  $\DOTSB \leftarrow \joinrel  \rhook $}}{}{}dressel\discretionary {\unhbox \voidb@x \hbox {\relax \fontsize  {7}{8}\selectfont  $\DOTSB \leftarrow \joinrel  \rhook $}}{}{}\_\discretionary {\unhbox \voidb@x \hbox {\relax \fontsize  {7}{8}\selectfont  $\DOTSB \leftarrow \joinrel  \rhook $}}{}{}3d\discretionary {\unhbox \voidb@x \hbox {\relax \fontsize  {7}{8}\selectfont  $\DOTSB \leftarrow \joinrel  \rhook $}}{}{}\_\discretionary {\unhbox \voidb@x \hbox {\relax \fontsize  {7}{8}\selectfont  $\DOTSB \leftarrow \joinrel  \rhook $}}{}{}111\discretionary {\unhbox \voidb@x \hbox {\relax \fontsize  {7}{8}\selectfont  $\DOTSB \leftarrow \joinrel  \rhook $}}{}{}\_\discretionary {\unhbox \voidb@x \hbox {\relax \fontsize  {7}{8}\selectfont  $\DOTSB \leftarrow \joinrel  \rhook $}}{}{}xx}!Single\discretionary {\unhbox \voidb@x \hbox {\relax \fontsize  {7}{8}\selectfont  $\DOTSB \leftarrow \joinrel  \rhook $}}{}{}Spin@{Single\discretionary {\unhbox \voidb@x \hbox {\relax \fontsize  {7}{8}\selectfont  $\DOTSB \leftarrow \joinrel  \rhook $}}{}{}Spin}|hyperpage}{19}
\indexentry{Single\discretionary {\unhbox \voidb@x \hbox {\relax \fontsize  {7}{8}\selectfont  $\DOTSB \leftarrow \joinrel  \rhook $}}{}{}Spin@{Single\discretionary {\unhbox \voidb@x \hbox {\relax \fontsize  {7}{8}\selectfont  $\DOTSB \leftarrow \joinrel  \rhook $}}{}{}Spin}!rashba\discretionary {\unhbox \voidb@x \hbox {\relax \fontsize  {7}{8}\selectfont  $\DOTSB \leftarrow \joinrel  \rhook $}}{}{}\_\discretionary {\unhbox \voidb@x \hbox {\relax \fontsize  {7}{8}\selectfont  $\DOTSB \leftarrow \joinrel  \rhook $}}{}{}dressel\discretionary {\unhbox \voidb@x \hbox {\relax \fontsize  {7}{8}\selectfont  $\DOTSB \leftarrow \joinrel  \rhook $}}{}{}\_\discretionary {\unhbox \voidb@x \hbox {\relax \fontsize  {7}{8}\selectfont  $\DOTSB \leftarrow \joinrel  \rhook $}}{}{}3d\discretionary {\unhbox \voidb@x \hbox {\relax \fontsize  {7}{8}\selectfont  $\DOTSB \leftarrow \joinrel  \rhook $}}{}{}\_\discretionary {\unhbox \voidb@x \hbox {\relax \fontsize  {7}{8}\selectfont  $\DOTSB \leftarrow \joinrel  \rhook $}}{}{}111\discretionary {\unhbox \voidb@x \hbox {\relax \fontsize  {7}{8}\selectfont  $\DOTSB \leftarrow \joinrel  \rhook $}}{}{}\_\discretionary {\unhbox \voidb@x \hbox {\relax \fontsize  {7}{8}\selectfont  $\DOTSB \leftarrow \joinrel  \rhook $}}{}{}xx@{rashba\discretionary {\unhbox \voidb@x \hbox {\relax \fontsize  {7}{8}\selectfont  $\DOTSB \leftarrow \joinrel  \rhook $}}{}{}\_\discretionary {\unhbox \voidb@x \hbox {\relax \fontsize  {7}{8}\selectfont  $\DOTSB \leftarrow \joinrel  \rhook $}}{}{}dressel\discretionary {\unhbox \voidb@x \hbox {\relax \fontsize  {7}{8}\selectfont  $\DOTSB \leftarrow \joinrel  \rhook $}}{}{}\_\discretionary {\unhbox \voidb@x \hbox {\relax \fontsize  {7}{8}\selectfont  $\DOTSB \leftarrow \joinrel  \rhook $}}{}{}3d\discretionary {\unhbox \voidb@x \hbox {\relax \fontsize  {7}{8}\selectfont  $\DOTSB \leftarrow \joinrel  \rhook $}}{}{}\_\discretionary {\unhbox \voidb@x \hbox {\relax \fontsize  {7}{8}\selectfont  $\DOTSB \leftarrow \joinrel  \rhook $}}{}{}111\discretionary {\unhbox \voidb@x \hbox {\relax \fontsize  {7}{8}\selectfont  $\DOTSB \leftarrow \joinrel  \rhook $}}{}{}\_\discretionary {\unhbox \voidb@x \hbox {\relax \fontsize  {7}{8}\selectfont  $\DOTSB \leftarrow \joinrel  \rhook $}}{}{}xx}|hyperpage}{19}
\indexentry{rashba\discretionary {\unhbox \voidb@x \hbox {\relax \fontsize  {7}{8}\selectfont  $\DOTSB \leftarrow \joinrel  \rhook $}}{}{}\_\discretionary {\unhbox \voidb@x \hbox {\relax \fontsize  {7}{8}\selectfont  $\DOTSB \leftarrow \joinrel  \rhook $}}{}{}dressel\discretionary {\unhbox \voidb@x \hbox {\relax \fontsize  {7}{8}\selectfont  $\DOTSB \leftarrow \joinrel  \rhook $}}{}{}\_\discretionary {\unhbox \voidb@x \hbox {\relax \fontsize  {7}{8}\selectfont  $\DOTSB \leftarrow \joinrel  \rhook $}}{}{}3d\discretionary {\unhbox \voidb@x \hbox {\relax \fontsize  {7}{8}\selectfont  $\DOTSB \leftarrow \joinrel  \rhook $}}{}{}\_\discretionary {\unhbox \voidb@x \hbox {\relax \fontsize  {7}{8}\selectfont  $\DOTSB \leftarrow \joinrel  \rhook $}}{}{}111\discretionary {\unhbox \voidb@x \hbox {\relax \fontsize  {7}{8}\selectfont  $\DOTSB \leftarrow \joinrel  \rhook $}}{}{}\_\discretionary {\unhbox \voidb@x \hbox {\relax \fontsize  {7}{8}\selectfont  $\DOTSB \leftarrow \joinrel  \rhook $}}{}{}zz@{rashba\discretionary {\unhbox \voidb@x \hbox {\relax \fontsize  {7}{8}\selectfont  $\DOTSB \leftarrow \joinrel  \rhook $}}{}{}\_\discretionary {\unhbox \voidb@x \hbox {\relax \fontsize  {7}{8}\selectfont  $\DOTSB \leftarrow \joinrel  \rhook $}}{}{}dressel\discretionary {\unhbox \voidb@x \hbox {\relax \fontsize  {7}{8}\selectfont  $\DOTSB \leftarrow \joinrel  \rhook $}}{}{}\_\discretionary {\unhbox \voidb@x \hbox {\relax \fontsize  {7}{8}\selectfont  $\DOTSB \leftarrow \joinrel  \rhook $}}{}{}3d\discretionary {\unhbox \voidb@x \hbox {\relax \fontsize  {7}{8}\selectfont  $\DOTSB \leftarrow \joinrel  \rhook $}}{}{}\_\discretionary {\unhbox \voidb@x \hbox {\relax \fontsize  {7}{8}\selectfont  $\DOTSB \leftarrow \joinrel  \rhook $}}{}{}111\discretionary {\unhbox \voidb@x \hbox {\relax \fontsize  {7}{8}\selectfont  $\DOTSB \leftarrow \joinrel  \rhook $}}{}{}\_\discretionary {\unhbox \voidb@x \hbox {\relax \fontsize  {7}{8}\selectfont  $\DOTSB \leftarrow \joinrel  \rhook $}}{}{}zz}!Single\discretionary {\unhbox \voidb@x \hbox {\relax \fontsize  {7}{8}\selectfont  $\DOTSB \leftarrow \joinrel  \rhook $}}{}{}Spin@{Single\discretionary {\unhbox \voidb@x \hbox {\relax \fontsize  {7}{8}\selectfont  $\DOTSB \leftarrow \joinrel  \rhook $}}{}{}Spin}|hyperpage}{19}
\indexentry{Single\discretionary {\unhbox \voidb@x \hbox {\relax \fontsize  {7}{8}\selectfont  $\DOTSB \leftarrow \joinrel  \rhook $}}{}{}Spin@{Single\discretionary {\unhbox \voidb@x \hbox {\relax \fontsize  {7}{8}\selectfont  $\DOTSB \leftarrow \joinrel  \rhook $}}{}{}Spin}!rashba\discretionary {\unhbox \voidb@x \hbox {\relax \fontsize  {7}{8}\selectfont  $\DOTSB \leftarrow \joinrel  \rhook $}}{}{}\_\discretionary {\unhbox \voidb@x \hbox {\relax \fontsize  {7}{8}\selectfont  $\DOTSB \leftarrow \joinrel  \rhook $}}{}{}dressel\discretionary {\unhbox \voidb@x \hbox {\relax \fontsize  {7}{8}\selectfont  $\DOTSB \leftarrow \joinrel  \rhook $}}{}{}\_\discretionary {\unhbox \voidb@x \hbox {\relax \fontsize  {7}{8}\selectfont  $\DOTSB \leftarrow \joinrel  \rhook $}}{}{}3d\discretionary {\unhbox \voidb@x \hbox {\relax \fontsize  {7}{8}\selectfont  $\DOTSB \leftarrow \joinrel  \rhook $}}{}{}\_\discretionary {\unhbox \voidb@x \hbox {\relax \fontsize  {7}{8}\selectfont  $\DOTSB \leftarrow \joinrel  \rhook $}}{}{}111\discretionary {\unhbox \voidb@x \hbox {\relax \fontsize  {7}{8}\selectfont  $\DOTSB \leftarrow \joinrel  \rhook $}}{}{}\_\discretionary {\unhbox \voidb@x \hbox {\relax \fontsize  {7}{8}\selectfont  $\DOTSB \leftarrow \joinrel  \rhook $}}{}{}zz@{rashba\discretionary {\unhbox \voidb@x \hbox {\relax \fontsize  {7}{8}\selectfont  $\DOTSB \leftarrow \joinrel  \rhook $}}{}{}\_\discretionary {\unhbox \voidb@x \hbox {\relax \fontsize  {7}{8}\selectfont  $\DOTSB \leftarrow \joinrel  \rhook $}}{}{}dressel\discretionary {\unhbox \voidb@x \hbox {\relax \fontsize  {7}{8}\selectfont  $\DOTSB \leftarrow \joinrel  \rhook $}}{}{}\_\discretionary {\unhbox \voidb@x \hbox {\relax \fontsize  {7}{8}\selectfont  $\DOTSB \leftarrow \joinrel  \rhook $}}{}{}3d\discretionary {\unhbox \voidb@x \hbox {\relax \fontsize  {7}{8}\selectfont  $\DOTSB \leftarrow \joinrel  \rhook $}}{}{}\_\discretionary {\unhbox \voidb@x \hbox {\relax \fontsize  {7}{8}\selectfont  $\DOTSB \leftarrow \joinrel  \rhook $}}{}{}111\discretionary {\unhbox \voidb@x \hbox {\relax \fontsize  {7}{8}\selectfont  $\DOTSB \leftarrow \joinrel  \rhook $}}{}{}\_\discretionary {\unhbox \voidb@x \hbox {\relax \fontsize  {7}{8}\selectfont  $\DOTSB \leftarrow \joinrel  \rhook $}}{}{}zz}|hyperpage}{19}
\indexentry{Single\+Spin@{Single\+Spin}!Single\+Spin@{Single\+Spin}|hyperpage}{19}
\indexentry{Single\+Spin@{Single\+Spin}!Single\+Spin@{Single\+Spin}|hyperpage}{19}
\indexentry{Single\+Spin@{Single\+Spin}!Fill\+Sz\+Vec@{Fill\+Sz\+Vec}|hyperpage}{20}
\indexentry{Fill\+Sz\+Vec@{Fill\+Sz\+Vec}!Single\+Spin@{Single\+Spin}|hyperpage}{20}
\indexentry{Single\+Spin@{Single\+Spin}!Get\+First\+Time@{Get\+First\+Time}|hyperpage}{20}
\indexentry{Get\+First\+Time@{Get\+First\+Time}!Single\+Spin@{Single\+Spin}|hyperpage}{20}
\indexentry{Single\+Spin@{Single\+Spin}!Get\+Last\+Time@{Get\+Last\+Time}|hyperpage}{21}
\indexentry{Get\+Last\+Time@{Get\+Last\+Time}!Single\+Spin@{Single\+Spin}|hyperpage}{21}
\indexentry{Single\+Spin@{Single\+Spin}!Get\+Spin@{Get\+Spin}|hyperpage}{21}
\indexentry{Get\+Spin@{Get\+Spin}!Single\+Spin@{Single\+Spin}|hyperpage}{21}
\indexentry{Single\+Spin@{Single\+Spin}!Step@{Step}|hyperpage}{21}
\indexentry{Step@{Step}!Single\+Spin@{Single\+Spin}|hyperpage}{21}
\indexentry{Single\+Spin\+Autocorr@{Single\+Spin\+Autocorr}|hyperpage}{22}
\indexentry{Single\+Spin\+Autocorr@{Single\+Spin\+Autocorr}!Single\+Spin\+Autocorr@{Single\+Spin\+Autocorr}|hyperpage}{23}
\indexentry{Single\+Spin\+Autocorr@{Single\+Spin\+Autocorr}!Single\+Spin\+Autocorr@{Single\+Spin\+Autocorr}|hyperpage}{23}
\indexentry{Single\+Spin\+Autocorr@{Single\+Spin\+Autocorr}!Get\+Autocorr@{Get\+Autocorr}|hyperpage}{23}
\indexentry{Get\+Autocorr@{Get\+Autocorr}!Single\+Spin\+Autocorr@{Single\+Spin\+Autocorr}|hyperpage}{23}
\indexentry{Single\+Spin\+Autocorr@{Single\+Spin\+Autocorr}!Step@{Step}|hyperpage}{23}
\indexentry{Step@{Step}!Single\+Spin\+Autocorr@{Single\+Spin\+Autocorr}|hyperpage}{23}
\indexentry{include/la.\+h@{include/la.\+h}|hyperpage}{25}
\indexentry{la.\+h@{la.\+h}!Rotate@{Rotate}|hyperpage}{25}
\indexentry{Rotate@{Rotate}!la.\+h@{la.\+h}|hyperpage}{25}
