# Supplementary material for: Spin-relaxation time in materials with broken inversion symmetry and large spin-orbit coupling
Source: Sci Rep. 2017 Aug 30;7:9949. doi: 10.1038/s41598-017-09759-0 (PMC5577210; doi:10.1038/s41598-017-09759-0)
Supplement: Supplementary file 2 — The Monte Carlo code of the calculations in C++ [file 41598_2017_9759_MOESM2_ESM.zip › DP_Monte_Carlo/doc/latex/hierarchy.tex]

\section{Class Hierarchy}
This inheritance list is sorted roughly, but not completely, alphabetically\+:\begin{DoxyCompactList}
\item \contentsline{section}{buffer$<$ T $>$}{\pageref{classbuffer}}{}
\item \contentsline{section}{buffer$<$ double $>$}{\pageref{classbuffer}}{}
\begin{DoxyCompactList}
\item \contentsline{section}{autocorr}{\pageref{classautocorr}}{}
\end{DoxyCompactList}
\item \contentsline{section}{randgen\+:\+:gen}{\pageref{classrandgen_1_1gen}}{}
\item \contentsline{section}{Progress}{\pageref{structProgress}}{}
\item \contentsline{section}{Single\+Spin}{\pageref{classSingleSpin}}{}
\begin{DoxyCompactList}
\item \contentsline{section}{Single\+Spin\+Autocorr}{\pageref{classSingleSpinAutocorr}}{}
\end{DoxyCompactList}
\end{DoxyCompactList}
