# Supplementary material for: Spin-relaxation time in materials with broken inversion symmetry and large spin-orbit coupling
Source: Sci Rep. 2017 Aug 30;7:9949. doi: 10.1038/s41598-017-09759-0 (PMC5577210; doi:10.1038/s41598-017-09759-0)
Supplement: Supplementary file 2 — The Monte Carlo code of the calculations in C++ [file 41598_2017_9759_MOESM2_ESM.zip › DP_Monte_Carlo/doc/latex/refman.log]

This is pdfTeX, Version 3.14159265-2.6-1.40.17 (TeX Live 2016/Debian) (preloaded format=latex 2017.4.11)  26 JUN 2017 13:42
entering extended mode
 restricted \write18 enabled.
 %&-line parsing enabled.
**refman.tex
(./refman.tex
LaTeX2e <2017/01/01> patch level 3
Babel <3.9r> and hyphenation patterns for 32 language(s) loaded.
(/usr/share/texlive/texmf-dist/tex/latex/base/book.cls
Document Class: book 2014/09/29 v1.4h Standard LaTeX document class
(/usr/share/texlive/texmf-dist/tex/latex/base/bk10.clo
File: bk10.clo 2014/09/29 v1.4h Standard LaTeX file (size option)
)
\c@part=\count79
\c@chapter=\count80
\c@section=\count81
\c@subsection=\count82
\c@subsubsection=\count83
\c@paragraph=\count84
\c@subparagraph=\count85
\c@figure=\count86
\c@table=\count87
\abovecaptionskip=\skip41
\belowcaptionskip=\skip42
\bibindent=\dimen102
)
(/usr/share/texlive/texmf-dist/tex/latex/base/fixltx2e.sty
Package: fixltx2e 2016/12/29 v2.1a fixes to LaTeX (obsolete)
Applying: [2015/01/01] Old fixltx2e package on input line 46.


Package fixltx2e Warning: fixltx2e is not required with releases after 2015
(fixltx2e)                All fixes are now in the LaTeX kernel.
(fixltx2e)                See the latexrelease package for details.

Already applied: [0000/00/00] Old fixltx2e package on input line 53.
) (/usr/share/texlive/texmf-dist/tex/latex/tools/calc.sty
Package: calc 2014/10/28 v4.3 Infix arithmetic (KKT,FJ)
\calc@Acount=\count88
\calc@Bcount=\count89
\calc@Adimen=\dimen103
\calc@Bdimen=\dimen104
\calc@Askip=\skip43
\calc@Bskip=\skip44
LaTeX Info: Redefining \setlength on input line 80.
LaTeX Info: Redefining \addtolength on input line 81.
\calc@Ccount=\count90
\calc@Cskip=\skip45
) (./doxygen.sty
Package: doxygen 

(/usr/share/texlive/texmf-dist/tex/latex/base/alltt.sty
Package: alltt 1997/06/16 v2.0g defines alltt environment
)
(/usr/share/texlive/texmf-dist/tex/latex/tools/array.sty
Package: array 2016/10/06 v2.4d Tabular extension package (FMi)
\col@sep=\dimen105
\extrarowheight=\dimen106
\NC@list=\toks14
\extratabsurround=\skip46
\backup@length=\skip47
)
(/usr/share/texlive/texmf-dist/tex/latex/float/float.sty
Package: float 2001/11/08 v1.3d Float enhancements (AL)
\c@float@type=\count91
\float@exts=\toks15
\float@box=\box26
\@float@everytoks=\toks16
\@floatcapt=\box27
)
(/usr/share/texlive/texmf-dist/tex/latex/base/ifthen.sty
Package: ifthen 2014/09/29 v1.1c Standard LaTeX ifthen package (DPC)
)
(/usr/share/texlive/texmf-dist/tex/latex/tools/verbatim.sty
Package: verbatim 2014/10/28 v1.5q LaTeX2e package for verbatim enhancements
\every@verbatim=\toks17
\verbatim@line=\toks18
\verbatim@in@stream=\read1
)
(/usr/share/texlive/texmf-dist/tex/latex/xcolor/xcolor.sty
Package: xcolor 2016/05/11 v2.12 LaTeX color extensions (UK)

(/usr/share/texlive/texmf-dist/tex/latex/graphics-cfg/color.cfg
File: color.cfg 2016/01/02 v1.6 sample color configuration
)
Package xcolor Info: Driver file: dvips.def on input line 225.

(/usr/share/texlive/texmf-dist/tex/latex/graphics-def/dvips.def
File: dvips.def 2016/07/10 v3.1a Driver-dependent file (DPC,SPQR)
)
(/usr/share/texlive/texmf-dist/tex/latex/colortbl/colortbl.sty
Package: colortbl 2012/02/13 v1.0a Color table columns (DPC)
\everycr=\toks19
\minrowclearance=\skip48
)
\rownum=\count92
Package xcolor Info: Model `cmy' substituted by `cmy0' on input line 1348.
Package xcolor Info: Model `RGB' extended on input line 1364.
Package xcolor Info: Model `HTML' substituted by `rgb' on input line 1366.
Package xcolor Info: Model `Hsb' substituted by `hsb' on input line 1367.
Package xcolor Info: Model `tHsb' substituted by `hsb' on input line 1368.
Package xcolor Info: Model `HSB' substituted by `hsb' on input line 1369.
Package xcolor Info: Model `Gray' substituted by `gray' on input line 1370.
Package xcolor Info: Model `wave' substituted by `hsb' on input line 1371.
)
(/usr/share/texlive/texmf-dist/tex/latex/tools/longtable.sty
Package: longtable 2014/10/28 v4.11 Multi-page Table package (DPC)
\LTleft=\skip49
\LTright=\skip50
\LTpre=\skip51
\LTpost=\skip52
\LTchunksize=\count93
\LTcapwidth=\dimen107
\LT@head=\box28
\LT@firsthead=\box29
\LT@foot=\box30
\LT@lastfoot=\box31
\LT@cols=\count94
\LT@rows=\count95
\c@LT@tables=\count96
\c@LT@chunks=\count97
\LT@p@ftn=\toks20
)
(/usr/share/texlive/texmf-dist/tex/latex/tabu/tabu.sty
Package: tabu 2011/02/26 v2.8 - flexible LaTeX tabulars (FC)

(/usr/share/texlive/texmf-dist/tex/latex/varwidth/varwidth.sty
Package: varwidth 2009/03/30 ver 0.92;  Variable-width minipages
\@vwid@box=\box32
\sift@deathcycles=\count98
\@vwid@loff=\dimen108
\@vwid@roff=\dimen109
)
\c@taburow=\count99
\tabu@nbcols=\count100
\tabu@cnt=\count101
\tabu@Xcol=\count102
\tabu@alloc=\count103
\tabu@nested=\count104
\tabu@target=\dimen110
\tabu@spreadtarget=\dimen111
\tabu@naturalX=\dimen112
\tabucolX=\dimen113
\tabu@Xsum=\dimen114
\extrarowdepth=\dimen115
\abovetabulinesep=\dimen116
\belowtabulinesep=\dimen117
\tabustrutrule=\dimen118
\tabu@thebody=\toks21
\tabu@footnotes=\toks22
\tabu@box=\box33
\tabu@arstrutbox=\box34
\tabu@hleads=\box35
\tabu@vleads=\box36
\tabu@cellskip=\skip53
)
(/usr/share/texlive/texmf-dist/tex/latex/tools/tabularx.sty
Package: tabularx 2016/02/03 v2.11 `tabularx' package (DPC)
\TX@col@width=\dimen119
\TX@old@table=\dimen120
\TX@old@col=\dimen121
\TX@target=\dimen122
\TX@delta=\dimen123
\TX@cols=\count105
\TX@ftn=\toks23
)
(/usr/share/texlive/texmf-dist/tex/latex/multirow/multirow.sty
Package: multirow 2016/11/25 v2.2 Span multiple rows of a table
\multirow@colwidth=\skip54
\multirow@cntb=\count106
\multirow@dima=\skip55
\bigstrutjot=\dimen124
)
\xrefbox=\box37
\xreflength=\skip56
)
(/usr/share/texlive/texmf-dist/tex/latex/adjustbox/adjustbox.sty
Package: adjustbox 2012/05/21 v1.0 Adjusting TeX boxes (trim, clip, ...)

(/usr/share/texlive/texmf-dist/tex/latex/xkeyval/xkeyval.sty
Package: xkeyval 2014/12/03 v2.7a package option processing (HA)

(/usr/share/texlive/texmf-dist/tex/generic/xkeyval/xkeyval.tex
(/usr/share/texlive/texmf-dist/tex/generic/xkeyval/xkvutils.tex
\XKV@toks=\toks24
\XKV@tempa@toks=\toks25

(/usr/share/texlive/texmf-dist/tex/generic/xkeyval/keyval.tex))
\XKV@depth=\count107
File: xkeyval.tex 2014/12/03 v2.7a key=value parser (HA)
))
(/usr/share/texlive/texmf-dist/tex/latex/adjustbox/adjcalc.sty
Package: adjcalc 2012/05/16 v1.1 Provides advanced setlength with multiple back
-ends (calc, etex, pgfmath)
)
(/usr/share/texlive/texmf-dist/tex/latex/adjustbox/trimclip.sty
Package: trimclip 2012/05/16 v1.0 Trim and clip general TeX material

(/usr/share/texlive/texmf-dist/tex/latex/graphics/graphicx.sty
Package: graphicx 2014/10/28 v1.0g Enhanced LaTeX Graphics (DPC,SPQR)

(/usr/share/texlive/texmf-dist/tex/latex/graphics/graphics.sty
Package: graphics 2016/10/09 v1.0u Standard LaTeX Graphics (DPC,SPQR)

(/usr/share/texlive/texmf-dist/tex/latex/graphics/trig.sty
Package: trig 2016/01/03 v1.10 sin cos tan (DPC)
)
(/usr/share/texlive/texmf-dist/tex/latex/graphics-cfg/graphics.cfg
File: graphics.cfg 2016/06/04 v1.11 sample graphics configuration
)
Package graphics Info: Driver file: dvips.def on input line 99.
)
\Gin@req@height=\dimen125
\Gin@req@width=\dimen126
)
(/usr/share/texlive/texmf-dist/tex/latex/collectbox/collectbox.sty
Package: collectbox 2012/05/17 v0.4b Collect macro arguments as boxes
\collectedbox=\box38
)
\tc@llx=\dimen127
\tc@lly=\dimen128
\tc@urx=\dimen129
\tc@ury=\dimen130
Package trimclip Info: Using driver 'tc-dvips.def'.

(/usr/share/texlive/texmf-dist/tex/latex/adjustbox/tc-dvips.def
File: tc-dvips.def 2012/05/13 v1.0 Clipping driver for dvips
))
\adjbox@Width=\dimen131
\adjbox@Height=\dimen132
\adjbox@Depth=\dimen133
\adjbox@Totalheight=\dimen134

(/usr/share/texlive/texmf-dist/tex/latex/ifoddpage/ifoddpage.sty
Package: ifoddpage 2016/04/23 v1.1 Conditionals for odd/even page detection
\c@checkoddpage=\count108
))
(/usr/share/texlive/texmf-dist/tex/latex/base/inputenc.sty
Package: inputenc 2015/03/17 v1.2c Input encoding file
\inpenc@prehook=\toks26
\inpenc@posthook=\toks27

(/usr/share/texlive/texmf-dist/tex/latex/base/utf8.def
File: utf8.def 2017/01/28 v1.1t UTF-8 support for inputenc
Now handling font encoding OML ...
... no UTF-8 mapping file for font encoding OML
Now handling font encoding T1 ...
... processing UTF-8 mapping file for font encoding T1

(/usr/share/texlive/texmf-dist/tex/latex/base/t1enc.dfu
File: t1enc.dfu 2017/01/28 v1.1t UTF-8 support for inputenc
   defining Unicode char U+00A0 (decimal 160)
   defining Unicode char U+00A1 (decimal 161)
   defining Unicode char U+00A3 (decimal 163)
   defining Unicode char U+00AB (decimal 171)
   defining Unicode char U+00AD (decimal 173)
   defining Unicode char U+00BB (decimal 187)
   defining Unicode char U+00BF (decimal 191)
   defining Unicode char U+00C0 (decimal 192)
   defining Unicode char U+00C1 (decimal 193)
   defining Unicode char U+00C2 (decimal 194)
   defining Unicode char U+00C3 (decimal 195)
   defining Unicode char U+00C4 (decimal 196)
   defining Unicode char U+00C5 (decimal 197)
   defining Unicode char U+00C6 (decimal 198)
   defining Unicode char U+00C7 (decimal 199)
   defining Unicode char U+00C8 (decimal 200)
   defining Unicode char U+00C9 (decimal 201)
   defining Unicode char U+00CA (decimal 202)
   defining Unicode char U+00CB (decimal 203)
   defining Unicode char U+00CC (decimal 204)
   defining Unicode char U+00CD (decimal 205)
   defining Unicode char U+00CE (decimal 206)
   defining Unicode char U+00CF (decimal 207)
   defining Unicode char U+00D0 (decimal 208)
   defining Unicode char U+00D1 (decimal 209)
   defining Unicode char U+00D2 (decimal 210)
   defining Unicode char U+00D3 (decimal 211)
   defining Unicode char U+00D4 (decimal 212)
   defining Unicode char U+00D5 (decimal 213)
   defining Unicode char U+00D6 (decimal 214)
   defining Unicode char U+00D8 (decimal 216)
   defining Unicode char U+00D9 (decimal 217)
   defining Unicode char U+00DA (decimal 218)
   defining Unicode char U+00DB (decimal 219)
   defining Unicode char U+00DC (decimal 220)
   defining Unicode char U+00DD (decimal 221)
   defining Unicode char U+00DE (decimal 222)
   defining Unicode char U+00DF (decimal 223)
   defining Unicode char U+00E0 (decimal 224)
   defining Unicode char U+00E1 (decimal 225)
   defining Unicode char U+00E2 (decimal 226)
   defining Unicode char U+00E3 (decimal 227)
   defining Unicode char U+00E4 (decimal 228)
   defining Unicode char U+00E5 (decimal 229)
   defining Unicode char U+00E6 (decimal 230)
   defining Unicode char U+00E7 (decimal 231)
   defining Unicode char U+00E8 (decimal 232)
   defining Unicode char U+00E9 (decimal 233)
   defining Unicode char U+00EA (decimal 234)
   defining Unicode char U+00EB (decimal 235)
   defining Unicode char U+00EC (decimal 236)
   defining Unicode char U+00ED (decimal 237)
   defining Unicode char U+00EE (decimal 238)
   defining Unicode char U+00EF (decimal 239)
   defining Unicode char U+00F0 (decimal 240)
   defining Unicode char U+00F1 (decimal 241)
   defining Unicode char U+00F2 (decimal 242)
   defining Unicode char U+00F3 (decimal 243)
   defining Unicode char U+00F4 (decimal 244)
   defining Unicode char U+00F5 (decimal 245)
   defining Unicode char U+00F6 (decimal 246)
   defining Unicode char U+00F8 (decimal 248)
   defining Unicode char U+00F9 (decimal 249)
   defining Unicode char U+00FA (decimal 250)
   defining Unicode char U+00FB (decimal 251)
   defining Unicode char U+00FC (decimal 252)
   defining Unicode char U+00FD (decimal 253)
   defining Unicode char U+00FE (decimal 254)
   defining Unicode char U+00FF (decimal 255)
   defining Unicode char U+0100 (decimal 256)
   defining Unicode char U+0101 (decimal 257)
   defining Unicode char U+0102 (decimal 258)
   defining Unicode char U+0103 (decimal 259)
   defining Unicode char U+0104 (decimal 260)
   defining Unicode char U+0105 (decimal 261)
   defining Unicode char U+0106 (decimal 262)
   defining Unicode char U+0107 (decimal 263)
   defining Unicode char U+0108 (decimal 264)
   defining Unicode char U+0109 (decimal 265)
   defining Unicode char U+010A (decimal 266)
   defining Unicode char U+010B (decimal 267)
   defining Unicode char U+010C (decimal 268)
   defining Unicode char U+010D (decimal 269)
   defining Unicode char U+010E (decimal 270)
   defining Unicode char U+010F (decimal 271)
   defining Unicode char U+0110 (decimal 272)
   defining Unicode char U+0111 (decimal 273)
   defining Unicode char U+0112 (decimal 274)
   defining Unicode char U+0113 (decimal 275)
   defining Unicode char U+0114 (decimal 276)
   defining Unicode char U+0115 (decimal 277)
   defining Unicode char U+0116 (decimal 278)
   defining Unicode char U+0117 (decimal 279)
   defining Unicode char U+0118 (decimal 280)
   defining Unicode char U+0119 (decimal 281)
   defining Unicode char U+011A (decimal 282)
   defining Unicode char U+011B (decimal 283)
   defining Unicode char U+011C (decimal 284)
   defining Unicode char U+011D (decimal 285)
   defining Unicode char U+011E (decimal 286)
   defining Unicode char U+011F (decimal 287)
   defining Unicode char U+0120 (decimal 288)
   defining Unicode char U+0121 (decimal 289)
   defining Unicode char U+0122 (decimal 290)
   defining Unicode char U+0123 (decimal 291)
   defining Unicode char U+0124 (decimal 292)
   defining Unicode char U+0125 (decimal 293)
   defining Unicode char U+0128 (decimal 296)
   defining Unicode char U+0129 (decimal 297)
   defining Unicode char U+012A (decimal 298)
   defining Unicode char U+012B (decimal 299)
   defining Unicode char U+012C (decimal 300)
   defining Unicode char U+012D (decimal 301)
   defining Unicode char U+012E (decimal 302)
   defining Unicode char U+012F (decimal 303)
   defining Unicode char U+0130 (decimal 304)
   defining Unicode char U+0131 (decimal 305)
   defining Unicode char U+0132 (decimal 306)
   defining Unicode char U+0133 (decimal 307)
   defining Unicode char U+0134 (decimal 308)
   defining Unicode char U+0135 (decimal 309)
   defining Unicode char U+0136 (decimal 310)
   defining Unicode char U+0137 (decimal 311)
   defining Unicode char U+0139 (decimal 313)
   defining Unicode char U+013A (decimal 314)
   defining Unicode char U+013B (decimal 315)
   defining Unicode char U+013C (decimal 316)
   defining Unicode char U+013D (decimal 317)
   defining Unicode char U+013E (decimal 318)
   defining Unicode char U+0141 (decimal 321)
   defining Unicode char U+0142 (decimal 322)
   defining Unicode char U+0143 (decimal 323)
   defining Unicode char U+0144 (decimal 324)
   defining Unicode char U+0145 (decimal 325)
   defining Unicode char U+0146 (decimal 326)
   defining Unicode char U+0147 (decimal 327)
   defining Unicode char U+0148 (decimal 328)
   defining Unicode char U+014A (decimal 330)
   defining Unicode char U+014B (decimal 331)
   defining Unicode char U+014C (decimal 332)
   defining Unicode char U+014D (decimal 333)
   defining Unicode char U+014E (decimal 334)
   defining Unicode char U+014F (decimal 335)
   defining Unicode char U+0150 (decimal 336)
   defining Unicode char U+0151 (decimal 337)
   defining Unicode char U+0152 (decimal 338)
   defining Unicode char U+0153 (decimal 339)
   defining Unicode char U+0154 (decimal 340)
   defining Unicode char U+0155 (decimal 341)
   defining Unicode char U+0156 (decimal 342)
   defining Unicode char U+0157 (decimal 343)
   defining Unicode char U+0158 (decimal 344)
   defining Unicode char U+0159 (decimal 345)
   defining Unicode char U+015A (decimal 346)
   defining Unicode char U+015B (decimal 347)
   defining Unicode char U+015C (decimal 348)
   defining Unicode char U+015D (decimal 349)
   defining Unicode char U+015E (decimal 350)
   defining Unicode char U+015F (decimal 351)
   defining Unicode char U+0160 (decimal 352)
   defining Unicode char U+0161 (decimal 353)
   defining Unicode char U+0162 (decimal 354)
   defining Unicode char U+0163 (decimal 355)
   defining Unicode char U+0164 (decimal 356)
   defining Unicode char U+0165 (decimal 357)
   defining Unicode char U+0168 (decimal 360)
   defining Unicode char U+0169 (decimal 361)
   defining Unicode char U+016A (decimal 362)
   defining Unicode char U+016B (decimal 363)
   defining Unicode char U+016C (decimal 364)
   defining Unicode char U+016D (decimal 365)
   defining Unicode char U+016E (decimal 366)
   defining Unicode char U+016F (decimal 367)
   defining Unicode char U+0170 (decimal 368)
   defining Unicode char U+0171 (decimal 369)
   defining Unicode char U+0172 (decimal 370)
   defining Unicode char U+0173 (decimal 371)
   defining Unicode char U+0174 (decimal 372)
   defining Unicode char U+0175 (decimal 373)
   defining Unicode char U+0176 (decimal 374)
   defining Unicode char U+0177 (decimal 375)
   defining Unicode char U+0178 (decimal 376)
   defining Unicode char U+0179 (decimal 377)
   defining Unicode char U+017A (decimal 378)
   defining Unicode char U+017B (decimal 379)
   defining Unicode char U+017C (decimal 380)
   defining Unicode char U+017D (decimal 381)
   defining Unicode char U+017E (decimal 382)
   defining Unicode char U+01CD (decimal 461)
   defining Unicode char U+01CE (decimal 462)
   defining Unicode char U+01CF (decimal 463)
   defining Unicode char U+01D0 (decimal 464)
   defining Unicode char U+01D1 (decimal 465)
   defining Unicode char U+01D2 (decimal 466)
   defining Unicode char U+01D3 (decimal 467)
   defining Unicode char U+01D4 (decimal 468)
   defining Unicode char U+01E2 (decimal 482)
   defining Unicode char U+01E3 (decimal 483)
   defining Unicode char U+01E6 (decimal 486)
   defining Unicode char U+01E7 (decimal 487)
   defining Unicode char U+01E8 (decimal 488)
   defining Unicode char U+01E9 (decimal 489)
   defining Unicode char U+01EA (decimal 490)
   defining Unicode char U+01EB (decimal 491)
   defining Unicode char U+01F0 (decimal 496)
   defining Unicode char U+01F4 (decimal 500)
   defining Unicode char U+01F5 (decimal 501)
   defining Unicode char U+0218 (decimal 536)
   defining Unicode char U+0219 (decimal 537)
   defining Unicode char U+021A (decimal 538)
   defining Unicode char U+021B (decimal 539)
   defining Unicode char U+0232 (decimal 562)
   defining Unicode char U+0233 (decimal 563)
   defining Unicode char U+1E02 (decimal 7682)
   defining Unicode char U+1E03 (decimal 7683)
   defining Unicode char U+200C (decimal 8204)
   defining Unicode char U+2010 (decimal 8208)
   defining Unicode char U+2011 (decimal 8209)
   defining Unicode char U+2012 (decimal 8210)
   defining Unicode char U+2013 (decimal 8211)
   defining Unicode char U+2014 (decimal 8212)
   defining Unicode char U+2015 (decimal 8213)
   defining Unicode char U+2018 (decimal 8216)
   defining Unicode char U+2019 (decimal 8217)
   defining Unicode char U+201A (decimal 8218)
   defining Unicode char U+201C (decimal 8220)
   defining Unicode char U+201D (decimal 8221)
   defining Unicode char U+201E (decimal 8222)
   defining Unicode char U+2030 (decimal 8240)
   defining Unicode char U+2031 (decimal 8241)
   defining Unicode char U+2039 (decimal 8249)
   defining Unicode char U+203A (decimal 8250)
   defining Unicode char U+2423 (decimal 9251)
   defining Unicode char U+1E20 (decimal 7712)
   defining Unicode char U+1E21 (decimal 7713)
)
Now handling font encoding OT1 ...
... processing UTF-8 mapping file for font encoding OT1

(/usr/share/texlive/texmf-dist/tex/latex/base/ot1enc.dfu
File: ot1enc.dfu 2017/01/28 v1.1t UTF-8 support for inputenc
   defining Unicode char U+00A0 (decimal 160)
   defining Unicode char U+00A1 (decimal 161)
   defining Unicode char U+00A3 (decimal 163)
   defining Unicode char U+00AD (decimal 173)
   defining Unicode char U+00B8 (decimal 184)
   defining Unicode char U+00BF (decimal 191)
   defining Unicode char U+00C5 (decimal 197)
   defining Unicode char U+00C6 (decimal 198)
   defining Unicode char U+00D8 (decimal 216)
   defining Unicode char U+00DF (decimal 223)
   defining Unicode char U+00E6 (decimal 230)
   defining Unicode char U+00EC (decimal 236)
   defining Unicode char U+00ED (decimal 237)
   defining Unicode char U+00EE (decimal 238)
   defining Unicode char U+00EF (decimal 239)
   defining Unicode char U+00F8 (decimal 248)
   defining Unicode char U+0131 (decimal 305)
   defining Unicode char U+0141 (decimal 321)
   defining Unicode char U+0142 (decimal 322)
   defining Unicode char U+0152 (decimal 338)
   defining Unicode char U+0153 (decimal 339)
   defining Unicode char U+0174 (decimal 372)
   defining Unicode char U+0175 (decimal 373)
   defining Unicode char U+0176 (decimal 374)
   defining Unicode char U+0177 (decimal 375)
   defining Unicode char U+0218 (decimal 536)
   defining Unicode char U+0219 (decimal 537)
   defining Unicode char U+021A (decimal 538)
   defining Unicode char U+021B (decimal 539)
   defining Unicode char U+2013 (decimal 8211)
   defining Unicode char U+2014 (decimal 8212)
   defining Unicode char U+2018 (decimal 8216)
   defining Unicode char U+2019 (decimal 8217)
   defining Unicode char U+201C (decimal 8220)
   defining Unicode char U+201D (decimal 8221)
)
Now handling font encoding OMS ...
... processing UTF-8 mapping file for font encoding OMS

(/usr/share/texlive/texmf-dist/tex/latex/base/omsenc.dfu
File: omsenc.dfu 2017/01/28 v1.1t UTF-8 support for inputenc
   defining Unicode char U+00A7 (decimal 167)
   defining Unicode char U+00B6 (decimal 182)
   defining Unicode char U+00B7 (decimal 183)
   defining Unicode char U+2020 (decimal 8224)
   defining Unicode char U+2021 (decimal 8225)
   defining Unicode char U+2022 (decimal 8226)
)
Now handling font encoding OMX ...
... no UTF-8 mapping file for font encoding OMX
Now handling font encoding U ...
... no UTF-8 mapping file for font encoding U
   defining Unicode char U+00A9 (decimal 169)
   defining Unicode char U+00AA (decimal 170)
   defining Unicode char U+00AE (decimal 174)
   defining Unicode char U+00BA (decimal 186)
   defining Unicode char U+02C6 (decimal 710)
   defining Unicode char U+02DC (decimal 732)
   defining Unicode char U+200C (decimal 8204)
   defining Unicode char U+2026 (decimal 8230)
   defining Unicode char U+2122 (decimal 8482)
   defining Unicode char U+2423 (decimal 9251)
))
(/usr/share/texlive/texmf-dist/tex/latex/base/makeidx.sty
Package: makeidx 2014/09/29 v1.0m Standard LaTeX package
)
(/usr/share/texlive/texmf-dist/tex/latex/tools/multicol.sty
Package: multicol 2016/04/07 v1.8p multicolumn formatting (FMi)
\c@tracingmulticols=\count109
\mult@box=\box39
\multicol@leftmargin=\dimen135
\c@unbalance=\count110
\c@collectmore=\count111
\doublecol@number=\count112
\multicoltolerance=\count113
\multicolpretolerance=\count114
\full@width=\dimen136
\page@free=\dimen137
\premulticols=\dimen138
\postmulticols=\dimen139
\multicolsep=\skip57
\multicolbaselineskip=\skip58
\partial@page=\box40
\last@line=\box41
\maxbalancingoverflow=\dimen140
\mult@rightbox=\box42
\mult@grightbox=\box43
\mult@gfirstbox=\box44
\mult@firstbox=\box45
\@tempa=\box46
\@tempa=\box47
\@tempa=\box48
\@tempa=\box49
\@tempa=\box50
\@tempa=\box51
\@tempa=\box52
\@tempa=\box53
\@tempa=\box54
\@tempa=\box55
\@tempa=\box56
\@tempa=\box57
\@tempa=\box58
\@tempa=\box59
\@tempa=\box60
\@tempa=\box61
\@tempa=\box62
\c@columnbadness=\count115
\c@finalcolumnbadness=\count116
\last@try=\dimen141
\multicolovershoot=\dimen142
\multicolundershoot=\dimen143
\mult@nat@firstbox=\box63
\colbreak@box=\box64
\mc@col@check@num=\count117
)
(/usr/share/texlive/texmf-dist/tex/latex/base/textcomp.sty
Package: textcomp 2017/02/22 v2.0g Standard LaTeX package
Package textcomp Info: Sub-encoding information:
(textcomp)               5 = only ISO-Adobe without \textcurrency
(textcomp)               4 = 5 + \texteuro
(textcomp)               3 = 4 + \textohm
(textcomp)               2 = 3 + \textestimated + \textcurrency
(textcomp)               1 = TS1 - \textcircled - \t
(textcomp)               0 = TS1 (full)
(textcomp)             Font families with sub-encoding setting implement
(textcomp)             only a restricted character set as indicated.
(textcomp)             Family '?' is the default used for unknown fonts.
(textcomp)             See the documentation for details.
Package textcomp Info: Setting ? sub-encoding to TS1/1 on input line 79.

(/usr/share/texlive/texmf-dist/tex/latex/base/ts1enc.def
File: ts1enc.def 2001/06/05 v3.0e (jk/car/fm) Standard LaTeX file
Now handling font encoding TS1 ...
... processing UTF-8 mapping file for font encoding TS1

(/usr/share/texlive/texmf-dist/tex/latex/base/ts1enc.dfu
File: ts1enc.dfu 2017/01/28 v1.1t UTF-8 support for inputenc
   defining Unicode char U+00A2 (decimal 162)
   defining Unicode char U+00A3 (decimal 163)
   defining Unicode char U+00A4 (decimal 164)
   defining Unicode char U+00A5 (decimal 165)
   defining Unicode char U+00A6 (decimal 166)
   defining Unicode char U+00A7 (decimal 167)
   defining Unicode char U+00A8 (decimal 168)
   defining Unicode char U+00A9 (decimal 169)
   defining Unicode char U+00AA (decimal 170)
   defining Unicode char U+00AC (decimal 172)
   defining Unicode char U+00AE (decimal 174)
   defining Unicode char U+00AF (decimal 175)
   defining Unicode char U+00B0 (decimal 176)
   defining Unicode char U+00B1 (decimal 177)
   defining Unicode char U+00B2 (decimal 178)
   defining Unicode char U+00B3 (decimal 179)
   defining Unicode char U+00B4 (decimal 180)
   defining Unicode char U+00B5 (decimal 181)
   defining Unicode char U+00B6 (decimal 182)
   defining Unicode char U+00B7 (decimal 183)
   defining Unicode char U+00B9 (decimal 185)
   defining Unicode char U+00BA (decimal 186)
   defining Unicode char U+00BC (decimal 188)
   defining Unicode char U+00BD (decimal 189)
   defining Unicode char U+00BE (decimal 190)
   defining Unicode char U+00D7 (decimal 215)
   defining Unicode char U+00F7 (decimal 247)
   defining Unicode char U+0192 (decimal 402)
   defining Unicode char U+02C7 (decimal 711)
   defining Unicode char U+02D8 (decimal 728)
   defining Unicode char U+02DD (decimal 733)
   defining Unicode char U+0E3F (decimal 3647)
   defining Unicode char U+2016 (decimal 8214)
   defining Unicode char U+2020 (decimal 8224)
   defining Unicode char U+2021 (decimal 8225)
   defining Unicode char U+2022 (decimal 8226)
   defining Unicode char U+2030 (decimal 8240)
   defining Unicode char U+2031 (decimal 8241)
   defining Unicode char U+203B (decimal 8251)
   defining Unicode char U+203D (decimal 8253)
   defining Unicode char U+2044 (decimal 8260)
   defining Unicode char U+204E (decimal 8270)
   defining Unicode char U+2052 (decimal 8274)
   defining Unicode char U+20A1 (decimal 8353)
   defining Unicode char U+20A4 (decimal 8356)
   defining Unicode char U+20A6 (decimal 8358)
   defining Unicode char U+20A9 (decimal 8361)
   defining Unicode char U+20AB (decimal 8363)
   defining Unicode char U+20AC (decimal 8364)
   defining Unicode char U+20B1 (decimal 8369)
   defining Unicode char U+2103 (decimal 8451)
   defining Unicode char U+2116 (decimal 8470)
   defining Unicode char U+2117 (decimal 8471)
   defining Unicode char U+211E (decimal 8478)
   defining Unicode char U+2120 (decimal 8480)
   defining Unicode char U+2122 (decimal 8482)
   defining Unicode char U+2126 (decimal 8486)
   defining Unicode char U+2127 (decimal 8487)
   defining Unicode char U+212E (decimal 8494)
   defining Unicode char U+2190 (decimal 8592)
   defining Unicode char U+2191 (decimal 8593)
   defining Unicode char U+2192 (decimal 8594)
   defining Unicode char U+2193 (decimal 8595)
   defining Unicode char U+2329 (decimal 9001)
   defining Unicode char U+232A (decimal 9002)
   defining Unicode char U+2422 (decimal 9250)
   defining Unicode char U+25E6 (decimal 9702)
   defining Unicode char U+25EF (decimal 9711)
   defining Unicode char U+266A (decimal 9834)
))
LaTeX Info: Redefining \oldstylenums on input line 334.
Package textcomp Info: Setting cmr sub-encoding to TS1/0 on input line 349.
Package textcomp Info: Setting cmss sub-encoding to TS1/0 on input line 350.
Package textcomp Info: Setting cmtt sub-encoding to TS1/0 on input line 351.
Package textcomp Info: Setting cmvtt sub-encoding to TS1/0 on input line 352.
Package textcomp Info: Setting cmbr sub-encoding to TS1/0 on input line 353.
Package textcomp Info: Setting cmtl sub-encoding to TS1/0 on input line 354.
Package textcomp Info: Setting ccr sub-encoding to TS1/0 on input line 355.
Package textcomp Info: Setting ptm sub-encoding to TS1/4 on input line 356.
Package textcomp Info: Setting pcr sub-encoding to TS1/4 on input line 357.
Package textcomp Info: Setting phv sub-encoding to TS1/4 on input line 358.
Package textcomp Info: Setting ppl sub-encoding to TS1/3 on input line 359.
Package textcomp Info: Setting pag sub-encoding to TS1/4 on input line 360.
Package textcomp Info: Setting pbk sub-encoding to TS1/4 on input line 361.
Package textcomp Info: Setting pnc sub-encoding to TS1/4 on input line 362.
Package textcomp Info: Setting pzc sub-encoding to TS1/4 on input line 363.
Package textcomp Info: Setting bch sub-encoding to TS1/4 on input line 364.
Package textcomp Info: Setting put sub-encoding to TS1/5 on input line 365.
Package textcomp Info: Setting uag sub-encoding to TS1/5 on input line 366.
Package textcomp Info: Setting ugq sub-encoding to TS1/5 on input line 367.
Package textcomp Info: Setting ul8 sub-encoding to TS1/4 on input line 368.
Package textcomp Info: Setting ul9 sub-encoding to TS1/4 on input line 369.
Package textcomp Info: Setting augie sub-encoding to TS1/5 on input line 370.
Package textcomp Info: Setting dayrom sub-encoding to TS1/3 on input line 371.
Package textcomp Info: Setting dayroms sub-encoding to TS1/3 on input line 372.

Package textcomp Info: Setting pxr sub-encoding to TS1/0 on input line 373.
Package textcomp Info: Setting pxss sub-encoding to TS1/0 on input line 374.
Package textcomp Info: Setting pxtt sub-encoding to TS1/0 on input line 375.
Package textcomp Info: Setting txr sub-encoding to TS1/0 on input line 376.
Package textcomp Info: Setting txss sub-encoding to TS1/0 on input line 377.
Package textcomp Info: Setting txtt sub-encoding to TS1/0 on input line 378.
Package textcomp Info: Setting lmr sub-encoding to TS1/0 on input line 379.
Package textcomp Info: Setting lmdh sub-encoding to TS1/0 on input line 380.
Package textcomp Info: Setting lmss sub-encoding to TS1/0 on input line 381.
Package textcomp Info: Setting lmssq sub-encoding to TS1/0 on input line 382.
Package textcomp Info: Setting lmvtt sub-encoding to TS1/0 on input line 383.
Package textcomp Info: Setting lmtt sub-encoding to TS1/0 on input line 384.
Package textcomp Info: Setting qhv sub-encoding to TS1/0 on input line 385.
Package textcomp Info: Setting qag sub-encoding to TS1/0 on input line 386.
Package textcomp Info: Setting qbk sub-encoding to TS1/0 on input line 387.
Package textcomp Info: Setting qcr sub-encoding to TS1/0 on input line 388.
Package textcomp Info: Setting qcs sub-encoding to TS1/0 on input line 389.
Package textcomp Info: Setting qpl sub-encoding to TS1/0 on input line 390.
Package textcomp Info: Setting qtm sub-encoding to TS1/0 on input line 391.
Package textcomp Info: Setting qzc sub-encoding to TS1/0 on input line 392.
Package textcomp Info: Setting qhvc sub-encoding to TS1/0 on input line 393.
Package textcomp Info: Setting futs sub-encoding to TS1/4 on input line 394.
Package textcomp Info: Setting futx sub-encoding to TS1/4 on input line 395.
Package textcomp Info: Setting futj sub-encoding to TS1/4 on input line 396.
Package textcomp Info: Setting hlh sub-encoding to TS1/3 on input line 397.
Package textcomp Info: Setting hls sub-encoding to TS1/3 on input line 398.
Package textcomp Info: Setting hlst sub-encoding to TS1/3 on input line 399.
Package textcomp Info: Setting hlct sub-encoding to TS1/5 on input line 400.
Package textcomp Info: Setting hlx sub-encoding to TS1/5 on input line 401.
Package textcomp Info: Setting hlce sub-encoding to TS1/5 on input line 402.
Package textcomp Info: Setting hlcn sub-encoding to TS1/5 on input line 403.
Package textcomp Info: Setting hlcw sub-encoding to TS1/5 on input line 404.
Package textcomp Info: Setting hlcf sub-encoding to TS1/5 on input line 405.
Package textcomp Info: Setting pplx sub-encoding to TS1/3 on input line 406.
Package textcomp Info: Setting pplj sub-encoding to TS1/3 on input line 407.
Package textcomp Info: Setting ptmx sub-encoding to TS1/4 on input line 408.
Package textcomp Info: Setting ptmj sub-encoding to TS1/4 on input line 409.
)
(/usr/share/texlive/texmf-dist/tex/latex/wasysym/wasysym.sty
Package: wasysym 2003/10/30 v2.0 Wasy-2 symbol support package
\symwasy=\mathgroup4
LaTeX Font Info:    Overwriting symbol font `wasy' in version `bold'
(Font)                  U/wasy/m/n --> U/wasy/b/n on input line 90.
)
(/usr/share/texlive/texmf-dist/tex/latex/base/fontenc.sty
Package: fontenc 2017/02/22 v2.0g Standard LaTeX package

(/usr/share/texlive/texmf-dist/tex/latex/base/t1enc.def
File: t1enc.def 2017/02/22 v2.0g Standard LaTeX file
LaTeX Font Info:    Redeclaring font encoding T1 on input line 48.
))
(/usr/share/texlive/texmf-dist/tex/latex/psnfss/helvet.sty
Package: helvet 2005/04/12 PSNFSS-v9.2a (WaS) 
)
(/usr/share/texlive/texmf-dist/tex/latex/psnfss/courier.sty
Package: courier 2005/04/12 PSNFSS-v9.2a (WaS) 
)
(/usr/share/texlive/texmf-dist/tex/latex/amsfonts/amssymb.sty
Package: amssymb 2013/01/14 v3.01 AMS font symbols

(/usr/share/texlive/texmf-dist/tex/latex/amsfonts/amsfonts.sty
Package: amsfonts 2013/01/14 v3.01 Basic AMSFonts support
\@emptytoks=\toks28
\symAMSa=\mathgroup5
\symAMSb=\mathgroup6
LaTeX Font Info:    Overwriting math alphabet `\mathfrak' in version `bold'
(Font)                  U/euf/m/n --> U/euf/b/n on input line 106.
))
(/usr/share/texlive/texmf-dist/tex/latex/sectsty/sectsty.sty
Package: sectsty 2002/02/25 v2.0.2 Commands to change all sectional heading sty
les
)
(/usr/share/texlive/texmf-dist/tex/latex/geometry/geometry.sty
Package: geometry 2010/09/12 v5.6 Page Geometry

(/usr/share/texlive/texmf-dist/tex/generic/oberdiek/ifpdf.sty
Package: ifpdf 2016/05/14 v3.1 Provides the ifpdf switch
)
(/usr/share/texlive/texmf-dist/tex/generic/oberdiek/ifvtex.sty
Package: ifvtex 2016/05/16 v1.6 Detect VTeX and its facilities (HO)
Package ifvtex Info: VTeX not detected.
)
(/usr/share/texlive/texmf-dist/tex/generic/ifxetex/ifxetex.sty
Package: ifxetex 2010/09/12 v0.6 Provides ifxetex conditional
)
\Gm@cnth=\count118
\Gm@cntv=\count119
\c@Gm@tempcnt=\count120
\Gm@bindingoffset=\dimen144
\Gm@wd@mp=\dimen145
\Gm@odd@mp=\dimen146
\Gm@even@mp=\dimen147
\Gm@layoutwidth=\dimen148
\Gm@layoutheight=\dimen149
\Gm@layouthoffset=\dimen150
\Gm@layoutvoffset=\dimen151
\Gm@dimlist=\toks29
)
(/usr/share/texlive/texmf-dist/tex/latex/fancyhdr/fancyhdr.sty
Package: fancyhdr 2016/09/06 3.8 Extensive control of page headers and footers
\fancy@headwidth=\skip59
\f@ncyO@elh=\skip60
\f@ncyO@erh=\skip61
\f@ncyO@olh=\skip62
\f@ncyO@orh=\skip63
\f@ncyO@elf=\skip64
\f@ncyO@erf=\skip65
\f@ncyO@olf=\skip66
\f@ncyO@orf=\skip67
)
(/usr/share/texlive/texmf-dist/tex/latex/natbib/natbib.sty
Package: natbib 2010/09/13 8.31b (PWD, AO)
\bibhang=\skip68
\bibsep=\skip69
LaTeX Info: Redefining \cite on input line 694.
\c@NAT@ctr=\count121
)
(/usr/share/texlive/texmf-dist/tex/latex/tocloft/tocloft.sty
Package: tocloft 2013/05/02 v2.3f parameterised ToC, etc., typesetting
Package tocloft Info: The document has chapter divisions on input line 44.
\cftparskip=\skip70
\cftbeforetoctitleskip=\skip71
\cftaftertoctitleskip=\skip72
\cftbeforepartskip=\skip73
\cftpartnumwidth=\skip74
\cftpartindent=\skip75
\cftbeforechapskip=\skip76
\cftchapindent=\skip77
\cftchapnumwidth=\skip78
\cftbeforesecskip=\skip79
\cftsecindent=\skip80
\cftsecnumwidth=\skip81
\cftbeforesubsecskip=\skip82
\cftsubsecindent=\skip83
\cftsubsecnumwidth=\skip84
\cftbeforesubsubsecskip=\skip85
\cftsubsubsecindent=\skip86
\cftsubsubsecnumwidth=\skip87
\cftbeforeparaskip=\skip88
\cftparaindent=\skip89
\cftparanumwidth=\skip90
\cftbeforesubparaskip=\skip91
\cftsubparaindent=\skip92
\cftsubparanumwidth=\skip93
\cftbeforeloftitleskip=\skip94
\cftafterloftitleskip=\skip95
\cftbeforefigskip=\skip96
\cftfigindent=\skip97
\cftfignumwidth=\skip98
\c@lofdepth=\count122
\c@lotdepth=\count123
\cftbeforelottitleskip=\skip99
\cftafterlottitleskip=\skip100
\cftbeforetabskip=\skip101
\cfttabindent=\skip102
\cfttabnumwidth=\skip103
)
\@indexfile=\write3
\openout3 = `refman.idx'.


Writing index file refman.idx
(/usr/share/texlive/texmf-dist/tex/latex/tools/bm.sty
Package: bm 2017/01/16 v1.2c Bold Symbol Support (DPC/FMi)
\symboldoperators=\mathgroup7
\symboldletters=\mathgroup8
\symboldsymbols=\mathgroup9
\symboldwasy=\mathgroup10
LaTeX Font Info:    Redeclaring math alphabet \mathbf on input line 141.
LaTeX Info: Redefining \bm on input line 207.
)
(/usr/share/texlive/texmf-dist/tex/latex/amsmath/amsmath.sty
Package: amsmath 2016/11/05 v2.16a AMS math features
\@mathmargin=\skip104

For additional information on amsmath, use the `?' option.
(/usr/share/texlive/texmf-dist/tex/latex/amsmath/amstext.sty
Package: amstext 2000/06/29 v2.01 AMS text

(/usr/share/texlive/texmf-dist/tex/latex/amsmath/amsgen.sty
File: amsgen.sty 1999/11/30 v2.0 generic functions
\@emptytoks=\toks30
\ex@=\dimen152
))
(/usr/share/texlive/texmf-dist/tex/latex/amsmath/amsbsy.sty
Package: amsbsy 1999/11/29 v1.2d Bold Symbols
LaTeX Info: Redefining \boldsymbol on input line 28.
\pmbraise@=\dimen153
)
(/usr/share/texlive/texmf-dist/tex/latex/amsmath/amsopn.sty
Package: amsopn 2016/03/08 v2.02 operator names
)
\inf@bad=\count124
LaTeX Info: Redefining \frac on input line 213.
\uproot@=\count125
\leftroot@=\count126
LaTeX Info: Redefining \overline on input line 375.
\classnum@=\count127
\DOTSCASE@=\count128
LaTeX Info: Redefining \ldots on input line 472.
LaTeX Info: Redefining \dots on input line 475.
LaTeX Info: Redefining \cdots on input line 596.
\Mathstrutbox@=\box65
\strutbox@=\box66
\big@size=\dimen154
LaTeX Font Info:    Redeclaring font encoding OML on input line 712.
LaTeX Font Info:    Redeclaring font encoding OMS on input line 713.
\macc@depth=\count129
\c@MaxMatrixCols=\count130
\dotsspace@=\muskip10
\c@parentequation=\count131
\dspbrk@lvl=\count132
\tag@help=\toks31
\row@=\count133
\column@=\count134
\maxfields@=\count135
\andhelp@=\toks32
\eqnshift@=\dimen155
\alignsep@=\dimen156
\tagshift@=\dimen157
\tagwidth@=\dimen158
\totwidth@=\dimen159
\lineht@=\dimen160
\@envbody=\toks33
\multlinegap=\skip105
\multlinetaggap=\skip106
\mathdisplay@stack=\toks34
LaTeX Info: Redefining \[ on input line 2817.
LaTeX Info: Redefining \] on input line 2818.
)
(/usr/share/texlive/texmf-dist/tex/latex/hyperref/hyperref.sty
Package: hyperref 2016/06/24 v6.83q Hypertext links for LaTeX

(/usr/share/texlive/texmf-dist/tex/generic/oberdiek/hobsub-hyperref.sty
Package: hobsub-hyperref 2016/05/16 v1.14 Bundle oberdiek, subset hyperref (HO)


(/usr/share/texlive/texmf-dist/tex/generic/oberdiek/hobsub-generic.sty
Package: hobsub-generic 2016/05/16 v1.14 Bundle oberdiek, subset generic (HO)
Package: hobsub 2016/05/16 v1.14 Construct package bundles (HO)
Package: infwarerr 2016/05/16 v1.4 Providing info/warning/error messages (HO)
Package: ltxcmds 2016/05/16 v1.23 LaTeX kernel commands for general use (HO)
Package: ifluatex 2016/05/16 v1.4 Provides the ifluatex switch (HO)
Package ifluatex Info: LuaTeX not detected.
Package hobsub Info: Skipping package `ifvtex' (already loaded).
Package: intcalc 2016/05/16 v1.2 Expandable calculations with integers (HO)
Package hobsub Info: Skipping package `ifpdf' (already loaded).
Package: etexcmds 2016/05/16 v1.6 Avoid name clashes with e-TeX commands (HO)
Package etexcmds Info: Could not find \expanded.
(etexcmds)             That can mean that you are not using pdfTeX 1.50 or
(etexcmds)             that some package has redefined \expanded.
(etexcmds)             In the latter case, load this package earlier.
Package: kvsetkeys 2016/05/16 v1.17 Key value parser (HO)
Package: kvdefinekeys 2016/05/16 v1.4 Define keys (HO)
Package: pdftexcmds 2016/05/21 v0.22 Utility functions of pdfTeX for LuaTeX (HO
)
Package pdftexcmds Info: LuaTeX not detected.
Package pdftexcmds Info: \pdf@primitive is available.
Package pdftexcmds Info: \pdf@ifprimitive is available.
Package pdftexcmds Info: \pdfdraftmode is ignored in DVI mode.
Package: pdfescape 2016/05/16 v1.14 Implements pdfTeX's escape features (HO)
Package: bigintcalc 2016/05/16 v1.4 Expandable calculations on big integers (HO
)
Package: bitset 2016/05/16 v1.2 Handle bit-vector datatype (HO)
Package: uniquecounter 2016/05/16 v1.3 Provide unlimited unique counter (HO)
)
Package hobsub Info: Skipping package `hobsub' (already loaded).
Package: letltxmacro 2016/05/16 v1.5 Let assignment for LaTeX macros (HO)
Package: hopatch 2016/05/16 v1.3 Wrapper for package hooks (HO)
Package: xcolor-patch 2016/05/16 xcolor patch
Package: atveryend 2016/05/16 v1.9 Hooks at the very end of document (HO)
Package atveryend Info: \enddocument detected (standard20110627).
Package: atbegshi 2016/06/09 v1.18 At begin shipout hook (HO)
Package: refcount 2016/05/16 v3.5 Data extraction from label references (HO)
Package: hycolor 2016/05/16 v1.8 Color options for hyperref/bookmark (HO)
)
(/usr/share/texlive/texmf-dist/tex/latex/oberdiek/auxhook.sty
Package: auxhook 2016/05/16 v1.4 Hooks for auxiliary files (HO)
)
(/usr/share/texlive/texmf-dist/tex/latex/oberdiek/kvoptions.sty
Package: kvoptions 2016/05/16 v3.12 Key value format for package options (HO)
)
\@linkdim=\dimen161
\Hy@linkcounter=\count136
\Hy@pagecounter=\count137

(/usr/share/texlive/texmf-dist/tex/latex/hyperref/pd1enc.def
File: pd1enc.def 2016/06/24 v6.83q Hyperref: PDFDocEncoding definition (HO)
Now handling font encoding PD1 ...
... no UTF-8 mapping file for font encoding PD1
)
\Hy@SavedSpaceFactor=\count138

(/usr/share/texlive/texmf-dist/tex/latex/latexconfig/hyperref.cfg
File: hyperref.cfg 2002/06/06 v1.2 hyperref configuration of TeXLive
)
Package hyperref Info: Hyper figures OFF on input line 4486.
Package hyperref Info: Link nesting OFF on input line 4491.
Package hyperref Info: Hyper index ON on input line 4494.
Package hyperref Info: Plain pages OFF on input line 4501.
Package hyperref Info: Backreferencing ON on input line 4504.
Package hyperref Info: Implicit mode ON; LaTeX internals redefined.
Package hyperref Info: Bookmarks ON on input line 4735.

(/usr/share/texlive/texmf-dist/tex/latex/hyperref/backref.sty
Package: backref 2016/05/21 v1.39 Bibliographical back referencing

(/usr/share/texlive/texmf-dist/tex/latex/oberdiek/rerunfilecheck.sty
Package: rerunfilecheck 2016/05/16 v1.8 Rerun checks for auxiliary files (HO)
Package uniquecounter Info: New unique counter `rerunfilecheck' on input line 2
82.
))
\c@Hy@tempcnt=\count139

(/usr/share/texlive/texmf-dist/tex/latex/url/url.sty
\Urlmuskip=\muskip11
Package: url 2013/09/16  ver 3.4  Verb mode for urls, etc.
)
LaTeX Info: Redefining \url on input line 5088.
\XeTeXLinkMargin=\dimen162
\Fld@menulength=\count140
\Field@Width=\dimen163
\Fld@charsize=\dimen164
Package hyperref Info: Hyper figures OFF on input line 6342.
Package hyperref Info: Link nesting OFF on input line 6347.
Package hyperref Info: Hyper index ON on input line 6350.
Package hyperref Info: backreferencing ON on input line 6355.
Package hyperref Info: Link coloring OFF on input line 6362.
Package hyperref Info: Link coloring with OCG OFF on input line 6367.
Package hyperref Info: PDF/A mode OFF on input line 6372.
LaTeX Info: Redefining \ref on input line 6412.
LaTeX Info: Redefining \pageref on input line 6416.
\Hy@abspage=\count141
\c@Item=\count142
\c@Hfootnote=\count143
)

Package hyperref Message: Driver: hdvips.

(/usr/share/texlive/texmf-dist/tex/latex/hyperref/hdvips.def
File: hdvips.def 2016/06/24 v6.83q Hyperref driver for dvips

(/usr/share/texlive/texmf-dist/tex/latex/hyperref/pdfmark.def
File: pdfmark.def 2016/06/24 v6.83q Hyperref definitions for pdfmark specials
\pdf@docset=\toks35
\pdf@box=\box67
\pdf@toks=\toks36
\pdf@defaulttoks=\toks37
\HyField@AnnotCount=\count144
\Fld@listcount=\count145
\c@bookmark@seq@number=\count146
\Hy@SectionHShift=\skip107
))
Package hyperref Info: Option `colorlinks' set `true' on input line 109.
Package hyperref Info: Option `unicode' set `true' on input line 109.

(/usr/share/texlive/texmf-dist/tex/latex/hyperref/puenc.def
File: puenc.def 2016/06/24 v6.83q Hyperref: PDF Unicode definition (HO)
Now handling font encoding PU ...
... no UTF-8 mapping file for font encoding PU
)
(/usr/share/texlive/texmf-dist/tex/latex/caption/caption.sty
Package: caption 2016/02/21 v3.3-144 Customizing captions (AR)

(/usr/share/texlive/texmf-dist/tex/latex/caption/caption3.sty
Package: caption3 2016/05/22 v1.7-166 caption3 kernel (AR)
Package caption3 Info: TeX engine: e-TeX on input line 67.
\captionmargin=\dimen165
\captionmargin@=\dimen166
\captionwidth=\dimen167
\caption@tempdima=\dimen168
\caption@indent=\dimen169
\caption@parindent=\dimen170
\caption@hangindent=\dimen171
)
\c@ContinuedFloat=\count147
Package caption Info: float package is loaded.
Package caption Info: hyperref package is loaded.
Package caption Info: longtable package is loaded.

(/usr/share/texlive/texmf-dist/tex/latex/caption/ltcaption.sty
Package: ltcaption 2013/06/09 v1.4-94 longtable captions (AR)
)) (./refman.aux)
\openout1 = `refman.aux'.

LaTeX Font Info:    Checking defaults for OML/cmm/m/it on input line 121.
LaTeX Font Info:    ... okay on input line 121.
LaTeX Font Info:    Checking defaults for T1/cmr/m/n on input line 121.
LaTeX Font Info:    ... okay on input line 121.
LaTeX Font Info:    Checking defaults for OT1/cmr/m/n on input line 121.
LaTeX Font Info:    ... okay on input line 121.
LaTeX Font Info:    Checking defaults for OMS/cmsy/m/n on input line 121.
LaTeX Font Info:    ... okay on input line 121.
LaTeX Font Info:    Checking defaults for OMX/cmex/m/n on input line 121.
LaTeX Font Info:    ... okay on input line 121.
LaTeX Font Info:    Checking defaults for U/cmr/m/n on input line 121.
LaTeX Font Info:    ... okay on input line 121.
LaTeX Font Info:    Checking defaults for TS1/cmr/m/n on input line 121.
LaTeX Font Info:    Try loading font information for TS1+cmr on input line 121.

(/usr/share/texlive/texmf-dist/tex/latex/base/ts1cmr.fd
File: ts1cmr.fd 2014/09/29 v2.5h Standard LaTeX font definitions
)
LaTeX Font Info:    ... okay on input line 121.
LaTeX Font Info:    Checking defaults for PD1/pdf/m/n on input line 121.
LaTeX Font Info:    ... okay on input line 121.
LaTeX Font Info:    Checking defaults for PU/pdf/m/n on input line 121.
LaTeX Font Info:    ... okay on input line 121.
LaTeX Font Info:    Try loading font information for T1+phv on input line 121.

(/usr/share/texlive/texmf-dist/tex/latex/psnfss/t1phv.fd
File: t1phv.fd 2001/06/04 scalable font definitions for T1/phv.
)
LaTeX Font Info:    Font shape `T1/phv/m/n' will be
(Font)              scaled to size 8.99994pt on input line 121.

*geometry* driver: auto-detecting
*geometry* detected driver: dvips
*geometry* verbose mode - [ preamble ] result:
* driver: dvips
* paper: a4paper
* layout: <same size as paper>
* layoutoffset:(h,v)=(0.0pt,0.0pt)
* modes: twoside 
* h-part:(L,W,R)=(71.13188pt, 455.24411pt, 71.13188pt)
* v-part:(T,H,B)=(71.13188pt, 702.78308pt, 71.13188pt)
* \paperwidth=597.50787pt
* \paperheight=845.04684pt
* \textwidth=455.24411pt
* \textheight=702.78308pt
* \oddsidemargin=-1.1381pt
* \evensidemargin=-1.1381pt
* \topmargin=-31.2056pt
* \headheight=12.0pt
* \headsep=18.06749pt
* \topskip=10.0pt
* \footskip=25.29494pt
* \marginparwidth=125.0pt
* \marginparsep=7.0pt
* \columnsep=10.0pt
* \skip\footins=9.0pt plus 4.0pt minus 2.0pt
* \hoffset=0.0pt
* \voffset=0.0pt
* \mag=1000
* \@twocolumnfalse
* \@twosidetrue
* \@mparswitchtrue
* \@reversemarginfalse
* (1in=72.27pt=25.4mm, 1cm=28.453pt)

\AtBeginShipoutBox=\box68
Package backref Info: ** backref set up for natbib ** on input line 121.
Package hyperref Info: Link coloring ON on input line 121.
(/usr/share/texlive/texmf-dist/tex/latex/hyperref/nameref.sty
Package: nameref 2016/05/21 v2.44 Cross-referencing by name of section

(/usr/share/texlive/texmf-dist/tex/generic/oberdiek/gettitlestring.sty
Package: gettitlestring 2016/05/16 v1.5 Cleanup title references (HO)
)
\c@section@level=\count148
)
LaTeX Info: Redefining \ref on input line 121.
LaTeX Info: Redefining \pageref on input line 121.
LaTeX Info: Redefining \nameref on input line 121.

(./refman.out) (./refman.out)
\@outlinefile=\write4
\openout4 = `refman.out'.

Package caption Info: Begin \AtBeginDocument code.
Package caption Info: End \AtBeginDocument code.
LaTeX Font Info:    Font shape `T1/phv/m/n' will be
(Font)              scaled to size 12.9599pt on input line 128.
LaTeX Font Info:    Font shape `T1/phv/m/n' will be
(Font)              scaled to size 10.79993pt on input line 130.
 [1


] [2

]
LaTeX Font Info:    Font shape `T1/phv/m/n' will be
(Font)              scaled to size 22.39185pt on input line 135.
LaTeX Font Info:    Font shape `T1/phv/bx/n' in size <24.88> not available
(Font)              Font shape `T1/phv/b/n' tried instead on input line 135.
LaTeX Font Info:    Font shape `T1/phv/b/n' will be
(Font)              scaled to size 22.39185pt on input line 135.
LaTeX Font Info:    Font shape `T1/phv/bc/n' will be
(Font)              scaled to size 22.39185pt on input line 135.
 (./refman.toc
LaTeX Font Info:    Font shape `T1/phv/bx/n' in size <10> not available
(Font)              Font shape `T1/phv/b/n' tried instead on input line 1.
LaTeX Font Info:    Font shape `T1/phv/b/n' will be
(Font)              scaled to size 8.99994pt on input line 1.
LaTeX Font Info:    Try loading font information for U+wasy on input line 1.

(/usr/share/texlive/texmf-dist/tex/latex/wasysym/uwasy.fd
File: uwasy.fd 2003/10/30 v2.0 Wasy-2 symbol font definitions
)
LaTeX Font Info:    Try loading font information for U+msa on input line 1.

(/usr/share/texlive/texmf-dist/tex/latex/amsfonts/umsa.fd
File: umsa.fd 2013/01/14 v3.01 AMS symbols A
)
LaTeX Font Info:    Try loading font information for U+msb on input line 1.

(/usr/share/texlive/texmf-dist/tex/latex/amsfonts/umsb.fd
File: umsb.fd 2013/01/14 v3.01 AMS symbols B
)

LaTeX Font Warning: Font shape `U/wasy/b/n' in size <7> not available
(Font)              Font shape `U/wasy/m/n' tried instead on input line 1.


LaTeX Font Warning: Font shape `U/wasy/b/n' in size <5> not available
(Font)              Font shape `U/wasy/m/n' tried instead on input line 1.

LaTeX Font Info:    Font shape `T1/phv/m/n' will be
(Font)              scaled to size 6.29996pt on input line 14.
LaTeX Font Info:    Font shape `T1/phv/m/n' will be
(Font)              scaled to size 7.19995pt on input line 28.
LaTeX Font Info:    Try loading font information for T1+pcr on input line 28.
(/usr/share/texlive/texmf-dist/tex/latex/psnfss/t1pcr.fd
File: t1pcr.fd 2001/06/04 font definitions for T1/pcr.
) [1

])
\tf@toc=\write5
\openout5 = `refman.toc'.

LaTeX Font Info:    Font shape `T1/phv/bx/n' in size <7> not available
(Font)              Font shape `T1/phv/b/n' tried instead on input line 136.
LaTeX Font Info:    Font shape `T1/phv/b/n' will be
(Font)              scaled to size 6.29996pt on input line 136.
 [2]
Chapter 1.
LaTeX Font Info:    Font shape `T1/phv/m/n' will be
(Font)              scaled to size 18.66588pt on input line 140.
LaTeX Font Info:    Font shape `T1/phv/bx/n' in size <20.74> not available
(Font)              Font shape `T1/phv/b/n' tried instead on input line 140.
LaTeX Font Info:    Font shape `T1/phv/b/n' will be
(Font)              scaled to size 18.66588pt on input line 140.
LaTeX Font Info:    Font shape `T1/phv/bc/n' will be
(Font)              scaled to size 18.66588pt on input line 140.
(./index.tex
LaTeX Font Info:    Font shape `T1/phv/bx/n' in size <14.4> not available
(Font)              Font shape `T1/phv/b/n' tried instead on input line 1.
LaTeX Font Info:    Font shape `T1/phv/b/n' will be
(Font)              scaled to size 12.9599pt on input line 1.
LaTeX Font Info:    Font shape `T1/phv/bc/n' will be
(Font)              scaled to size 12.9599pt on input line 1.
LaTeX Font Info:    Font shape `T1/phv/m/it' in size <10> not available
(Font)              Font shape `T1/phv/m/sl' tried instead on input line 3.
LaTeX Font Info:    Font shape `T1/phv/m/sl' will be
(Font)              scaled to size 8.99994pt on input line 3.
 [1


]
LaTeX Font Info:    Try loading font information for TS1+phv on input line 65.
 (/usr/share/texlive/texmf-dist/tex/latex/psnfss/ts1phv.fd
File: ts1phv.fd 2001/06/04 scalable font definitions for TS1/phv.
)
LaTeX Font Info:    Font shape `TS1/phv/m/n' will be
(Font)              scaled to size 8.99994pt on input line 65.
LaTeX Font Info:    Font shape `T1/phv/m/it' in size <7> not available
(Font)              Font shape `T1/phv/m/sl' tried instead on input line 77.
LaTeX Font Info:    Font shape `T1/phv/m/sl' will be
(Font)              scaled to size 6.29996pt on input line 77.

[2]
LaTeX Font Info:    Font shape `T1/phv/m/n' will be
(Font)              scaled to size 4.49997pt on input line 93.
) [3] [4

]
Chapter 2.
(./hierarchy.tex) [5] [6

]
Chapter 3.
(./annotated.tex) [7] [8

]
Chapter 4.
(./files.tex

LaTeX Warning: Reference `autocorr_8h' on page 9 undefined on input line 3.


LaTeX Warning: Reference `buffer_8h' on page 9 undefined on input line 4.


LaTeX Warning: Reference `random_8h' on page 9 undefined on input line 6.


LaTeX Warning: Reference `singlespin_8h' on page 9 undefined on input line 7.

) [9] [10

]
Chapter 5.
(./classautocorr.tex
File: classautocorr__inherit__graph.eps Graphic file (type eps)
 <classautocorr__inherit__graph.eps>
File: classautocorr__coll__graph.eps Graphic file (type eps)

<classautocorr__coll__graph.eps>
LaTeX Font Info:    Font shape `T1/phv/bx/n' in size <12> not available
(Font)              Font shape `T1/phv/b/n' tried instead on input line 32.
LaTeX Font Info:    Font shape `T1/phv/b/n' will be
(Font)              scaled to size 10.79993pt on input line 32.
LaTeX Font Info:    Font shape `T1/phv/bc/n' will be
(Font)              scaled to size 10.79993pt on input line 32.
LaTeX Font Info:    Font shape `T1/phv/m/n' will be
(Font)              scaled to size 8.09995pt on input line 36.
LaTeX Font Info:    Font shape `T1/phv/m/it' in size <9> not available
(Font)              Font shape `T1/phv/m/sl' tried instead on input line 36.
LaTeX Font Info:    Font shape `T1/phv/m/sl' will be
(Font)              scaled to size 8.09995pt on input line 36.
 [11]
LaTeX Font Info:    Font shape `T1/phv/bc/n' will be
(Font)              scaled to size 8.99994pt on input line 52.
LaTeX Font Info:    Font shape `T1/pcr/m/it' in size <8> not available
(Font)              Font shape `T1/pcr/m/sl' tried instead on input line 53.
LaTeX Font Info:    Font shape `T1/phv/bc/n' will be
(Font)              scaled to size 6.29996pt on input line 70.


LaTeX Font Warning: Font shape `U/wasy/b/n' in size <8> not available
(Font)              Font shape `U/wasy/m/n' tried instead on input line 71.


LaTeX Font Warning: Font shape `U/wasy/b/n' in size <6> not available
(Font)              Font shape `U/wasy/m/n' tried instead on input line 71.


Underfull \hbox (badness 10000) detected at line 77
[][][]
 []

[12]) (./classbuffer.tex

Package hyperref Warning: Token not allowed in a PDF string (Unicode):
(hyperref)                removing `math shift' on input line 1.


Package hyperref Warning: Token not allowed in a PDF string (Unicode):
(hyperref)                removing `math shift' on input line 1.


Package hyperref Warning: Token not allowed in a PDF string (Unicode):
(hyperref)                removing `math shift' on input line 1.


Package hyperref Warning: Token not allowed in a PDF string (Unicode):
(hyperref)                removing `math shift' on input line 1.

[13]
Underfull \hbox (badness 10000) detected at line 83
[][][]
 []

[14]) (./classrandgen_1_1gen.tex
Underfull \hbox (badness 10000) detected at line 42
[][][]
 []

LaTeX Font Info:    Font shape `T1/phv/bc/n' will be
(Font)              scaled to size 7.19995pt on input line 48.

LaTeX Font Warning: Font shape `T1/pcr/bc/n' undefined
(Font)              using `T1/pcr/m/n' instead on input line 48.

[15]
Underfull \hbox (badness 10000) detected at line 55
[][][]
 []


Underfull \hbox (badness 10000) detected at line 73
[][][]
 []

) (./structProgress.tex [16]) (./classSingleSpin.tex
File: classSingleSpin__inherit__graph.eps Graphic file (type eps)

<classSingleSpin__inherit__graph.eps>
Underfull \hbox (badness 1237) in paragraph at lines 58--59
[][][][][][] \T1/phv/m/n/10 (const dou-ble &o=0.[]2, const dou-ble &deltao=0., 
const [][][][][][] &m=[][][][][][], const [][][][][][]
 []

[17] [18] [19]
LaTeX Font Info:    Font shape `T1/pcr/m/it' in size <7> not available
(Font)              Font shape `T1/pcr/m/sl' tried instead on input line 235.
 [20]
Underfull \hbox (badness 10000) detected at line 288
[][][]
 []


Underfull \hbox (badness 10000) detected at line 301
[][][]
 []


Underfull \hbox (badness 10000) detected at line 314
[][][]
 []

) (./classSingleSpinAutocorr.tex [21]
File: classSingleSpinAutocorr__inherit__graph.eps Graphic file (type eps)

<classSingleSpinAutocorr__inherit__graph.eps>
File: classSingleSpinAutocorr__coll__graph.eps Graphic file (type eps)

<classSingleSpinAutocorr__coll__graph.eps> [22]
Underfull \hbox (badness 10000) detected at line 92
[][][]
 []

[23]) [24]
Chapter 6.
(./la_8h.tex
File: la_8h__incl.eps Graphic file (type eps)
 <la_8h__incl.eps> [25

]
Underfull \hbox (badness 10000) detected at line 37
[][][]
 []

) [26] (./refman.ind [27


])
Package atveryend Info: Empty hook `BeforeClearDocument' on input line 167.
Package atveryend Info: Empty hook `AfterLastShipout' on input line 167.
 (./refman.aux)
Package atveryend Info: Empty hook `AtVeryEndDocument' on input line 167.
Package atveryend Info: Executing hook `AtEndAfterFileList' on input line 167.
Package rerunfilecheck Info: File `refman.out' has not changed.
(rerunfilecheck)             Checksum: C3070AA90325AB811EF84E87ED5E3987;8798.


LaTeX Font Warning: Some font shapes were not available, defaults substituted.


LaTeX Warning: There were undefined references.

Package atveryend Info: Empty hook `AtVeryVeryEnd' on input line 167.
 ) 
Here is how much of TeX's memory you used:
 15245 strings out of 494318
 216054 string characters out of 6163538
 340406 words of memory out of 5000000
 18293 multiletter control sequences out of 15000+600000
 62269 words of font info for 98 fonts, out of 8000000 for 9000
 372 hyphenation exceptions out of 8191
 53i,16n,92p,779b,635s stack positions out of 5000i,500n,10000p,200000b,80000s

Output written on refman.dvi (31 pages, 177752 bytes).
