# Supplementary material for: Spin-relaxation time in materials with broken inversion symmetry and large spin-orbit coupling
Source: Sci Rep. 2017 Aug 30;7:9949. doi: 10.1038/s41598-017-09759-0 (PMC5577210; doi:10.1038/s41598-017-09759-0)
Supplement: Supplementary file 2 — The Monte Carlo code of the calculations in C++ [file 41598_2017_9759_MOESM2_ESM.zip › DP_Monte_Carlo/doc/latex/refman.out]

\BOOKMARK [0][-]{chapter.1}{\376\377\000M\000a\000i\000n\000\040\000P\000a\000g\000e}{}% 1
\BOOKMARK [0][-]{chapter.2}{\376\377\000H\000i\000e\000r\000a\000r\000c\000h\000i\000c\000a\000l\000\040\000I\000n\000d\000e\000x}{}% 2
\BOOKMARK [1][-]{section.2.1}{\376\377\000C\000l\000a\000s\000s\000\040\000H\000i\000e\000r\000a\000r\000c\000h\000y}{chapter.2}% 3
\BOOKMARK [0][-]{chapter.3}{\376\377\000C\000l\000a\000s\000s\000\040\000I\000n\000d\000e\000x}{}% 4
\BOOKMARK [1][-]{section.3.1}{\376\377\000C\000l\000a\000s\000s\000\040\000L\000i\000s\000t}{chapter.3}% 5
\BOOKMARK [0][-]{chapter.4}{\376\377\000F\000i\000l\000e\000\040\000I\000n\000d\000e\000x}{}% 6
\BOOKMARK [1][-]{section.4.1}{\376\377\000F\000i\000l\000e\000\040\000L\000i\000s\000t}{chapter.4}% 7
\BOOKMARK [0][-]{chapter.5}{\376\377\000C\000l\000a\000s\000s\000\040\000D\000o\000c\000u\000m\000e\000n\000t\000a\000t\000i\000o\000n}{}% 8
\BOOKMARK [1][-]{section.5.1}{\376\377\000a\000u\000t\000o\000c\000o\000r\000r\000\040\000C\000l\000a\000s\000s\000\040\000R\000e\000f\000e\000r\000e\000n\000c\000e}{chapter.5}% 9
\BOOKMARK [2][-]{subsection.5.1.1}{\376\377\000D\000e\000t\000a\000i\000l\000e\000d\000\040\000D\000e\000s\000c\000r\000i\000p\000t\000i\000o\000n}{section.5.1}% 10
\BOOKMARK [2][-]{subsection.5.1.2}{\376\377\000C\000o\000n\000s\000t\000r\000u\000c\000t\000o\000r\000\040\000\046\000\040\000D\000e\000s\000t\000r\000u\000c\000t\000o\000r\000\040\000D\000o\000c\000u\000m\000e\000n\000t\000a\000t\000i\000o\000n}{section.5.1}% 11
\BOOKMARK [3][-]{subsubsection.5.1.2.1}{\376\377\000a\000u\000t\000o\000c\000o\000r\000r\000\050\000\051}{subsection.5.1.2}% 12
\BOOKMARK [2][-]{subsection.5.1.3}{\376\377\000M\000e\000m\000b\000e\000r\000\040\000F\000u\000n\000c\000t\000i\000o\000n\000\040\000D\000o\000c\000u\000m\000e\000n\000t\000a\000t\000i\000o\000n}{section.5.1}% 13
\BOOKMARK [3][-]{subsubsection.5.1.3.1}{\376\377\000g\000e\000t\000\137\000a\000u\000t\000o\000c\000o\000r\000r\000\050\000\051}{subsection.5.1.3}% 14
\BOOKMARK [3][-]{subsubsection.5.1.3.2}{\376\377\000p\000u\000s\000h\000\050\000\051}{subsection.5.1.3}% 15
\BOOKMARK [1][-]{section.5.2}{\376\377\000b\000u\000f\000f\000e\000r\000<\000\040\000T\000\040\000>\000\040\000C\000l\000a\000s\000s\000\040\000T\000e\000m\000p\000l\000a\000t\000e\000\040\000R\000e\000f\000e\000r\000e\000n\000c\000e}{chapter.5}% 16
\BOOKMARK [2][-]{subsection.5.2.1}{\376\377\000D\000e\000t\000a\000i\000l\000e\000d\000\040\000D\000e\000s\000c\000r\000i\000p\000t\000i\000o\000n}{section.5.2}% 17
\BOOKMARK [2][-]{subsection.5.2.2}{\376\377\000C\000o\000n\000s\000t\000r\000u\000c\000t\000o\000r\000\040\000\046\000\040\000D\000e\000s\000t\000r\000u\000c\000t\000o\000r\000\040\000D\000o\000c\000u\000m\000e\000n\000t\000a\000t\000i\000o\000n}{section.5.2}% 18
\BOOKMARK [3][-]{subsubsection.5.2.2.1}{\376\377\000b\000u\000f\000f\000e\000r\000\050\000\051}{subsection.5.2.2}% 19
\BOOKMARK [2][-]{subsection.5.2.3}{\376\377\000M\000e\000m\000b\000e\000r\000\040\000F\000u\000n\000c\000t\000i\000o\000n\000\040\000D\000o\000c\000u\000m\000e\000n\000t\000a\000t\000i\000o\000n}{section.5.2}% 20
\BOOKMARK [3][-]{subsubsection.5.2.3.1}{\376\377\000g\000e\000t\000\137\000e\000f\000f\000\137\000s\000i\000z\000e\000\050\000\051}{subsection.5.2.3}% 21
\BOOKMARK [3][-]{subsubsection.5.2.3.2}{\376\377\000o\000p\000e\000r\000a\000t\000o\000r\000[\000]\000\050\000\051}{subsection.5.2.3}% 22
\BOOKMARK [3][-]{subsubsection.5.2.3.3}{\376\377\000p\000u\000s\000h\000\050\000\051}{subsection.5.2.3}% 23
\BOOKMARK [1][-]{section.5.3}{\376\377\000r\000a\000n\000d\000g\000e\000n\000:\000:\000g\000e\000n\000\040\000C\000l\000a\000s\000s\000\040\000R\000e\000f\000e\000r\000e\000n\000c\000e}{chapter.5}% 24
\BOOKMARK [2][-]{subsection.5.3.1}{\376\377\000D\000e\000t\000a\000i\000l\000e\000d\000\040\000D\000e\000s\000c\000r\000i\000p\000t\000i\000o\000n}{section.5.3}% 25
\BOOKMARK [2][-]{subsection.5.3.2}{\376\377\000M\000e\000m\000b\000e\000r\000\040\000F\000u\000n\000c\000t\000i\000o\000n\000\040\000D\000o\000c\000u\000m\000e\000n\000t\000a\000t\000i\000o\000n}{section.5.3}% 26
\BOOKMARK [3][-]{subsubsection.5.3.2.1}{\376\377\000g\000e\000t\000G\000e\000n\000\050\000\051}{subsection.5.3.2}% 27
\BOOKMARK [3][-]{subsubsection.5.3.2.2}{\376\377\000I\000n\000s\000t\000a\000n\000c\000e\000\050\000\051\000\040\000[\0001\000/\0002\000]}{subsection.5.3.2}% 28
\BOOKMARK [3][-]{subsubsection.5.3.2.3}{\376\377\000I\000n\000s\000t\000a\000n\000c\000e\000\050\000\051\000\040\000[\0002\000/\0002\000]}{subsection.5.3.2}% 29
\BOOKMARK [1][-]{section.5.4}{\376\377\000P\000r\000o\000g\000r\000e\000s\000s\000\040\000S\000t\000r\000u\000c\000t\000\040\000R\000e\000f\000e\000r\000e\000n\000c\000e}{chapter.5}% 30
\BOOKMARK [1][-]{section.5.5}{\376\377\000S\000i\000n\000g\000l\000e\000S\000p\000i\000n\000\040\000C\000l\000a\000s\000s\000\040\000R\000e\000f\000e\000r\000e\000n\000c\000e}{chapter.5}% 31
\BOOKMARK [2][-]{subsection.5.5.1}{\376\377\000D\000e\000t\000a\000i\000l\000e\000d\000\040\000D\000e\000s\000c\000r\000i\000p\000t\000i\000o\000n}{section.5.5}% 32
\BOOKMARK [2][-]{subsection.5.5.2}{\376\377\000M\000e\000m\000b\000e\000r\000\040\000E\000n\000u\000m\000e\000r\000a\000t\000i\000o\000n\000\040\000D\000o\000c\000u\000m\000e\000n\000t\000a\000t\000i\000o\000n}{section.5.5}% 33
\BOOKMARK [3][-]{subsubsection.5.5.2.1}{\376\377\000m\000e\000a\000s\000\137\000t}{subsection.5.5.2}% 34
\BOOKMARK [3][-]{subsubsection.5.5.2.2}{\376\377\000m\000o\000d\000e\000l\000\137\000t}{subsection.5.5.2}% 35
\BOOKMARK [2][-]{subsection.5.5.3}{\376\377\000C\000o\000n\000s\000t\000r\000u\000c\000t\000o\000r\000\040\000\046\000\040\000D\000e\000s\000t\000r\000u\000c\000t\000o\000r\000\040\000D\000o\000c\000u\000m\000e\000n\000t\000a\000t\000i\000o\000n}{section.5.5}% 36
\BOOKMARK [3][-]{subsubsection.5.5.3.1}{\376\377\000S\000i\000n\000g\000l\000e\000S\000p\000i\000n\000\050\000\051}{subsection.5.5.3}% 37
\BOOKMARK [2][-]{subsection.5.5.4}{\376\377\000M\000e\000m\000b\000e\000r\000\040\000F\000u\000n\000c\000t\000i\000o\000n\000\040\000D\000o\000c\000u\000m\000e\000n\000t\000a\000t\000i\000o\000n}{section.5.5}% 38
\BOOKMARK [3][-]{subsubsection.5.5.4.1}{\376\377\000F\000i\000l\000l\000S\000z\000V\000e\000c\000\050\000\051}{subsection.5.5.4}% 39
\BOOKMARK [3][-]{subsubsection.5.5.4.2}{\376\377\000G\000e\000t\000F\000i\000r\000s\000t\000T\000i\000m\000e\000\050\000\051}{subsection.5.5.4}% 40
\BOOKMARK [3][-]{subsubsection.5.5.4.3}{\376\377\000G\000e\000t\000L\000a\000s\000t\000T\000i\000m\000e\000\050\000\051}{subsection.5.5.4}% 41
\BOOKMARK [3][-]{subsubsection.5.5.4.4}{\376\377\000G\000e\000t\000S\000p\000i\000n\000\050\000\051}{subsection.5.5.4}% 42
\BOOKMARK [3][-]{subsubsection.5.5.4.5}{\376\377\000S\000t\000e\000p\000\050\000\051}{subsection.5.5.4}% 43
\BOOKMARK [1][-]{section.5.6}{\376\377\000S\000i\000n\000g\000l\000e\000S\000p\000i\000n\000A\000u\000t\000o\000c\000o\000r\000r\000\040\000C\000l\000a\000s\000s\000\040\000R\000e\000f\000e\000r\000e\000n\000c\000e}{chapter.5}% 44
\BOOKMARK [2][-]{subsection.5.6.1}{\376\377\000D\000e\000t\000a\000i\000l\000e\000d\000\040\000D\000e\000s\000c\000r\000i\000p\000t\000i\000o\000n}{section.5.6}% 45
\BOOKMARK [2][-]{subsection.5.6.2}{\376\377\000C\000o\000n\000s\000t\000r\000u\000c\000t\000o\000r\000\040\000\046\000\040\000D\000e\000s\000t\000r\000u\000c\000t\000o\000r\000\040\000D\000o\000c\000u\000m\000e\000n\000t\000a\000t\000i\000o\000n}{section.5.6}% 46
\BOOKMARK [3][-]{subsubsection.5.6.2.1}{\376\377\000S\000i\000n\000g\000l\000e\000S\000p\000i\000n\000A\000u\000t\000o\000c\000o\000r\000r\000\050\000\051}{subsection.5.6.2}% 47
\BOOKMARK [2][-]{subsection.5.6.3}{\376\377\000M\000e\000m\000b\000e\000r\000\040\000F\000u\000n\000c\000t\000i\000o\000n\000\040\000D\000o\000c\000u\000m\000e\000n\000t\000a\000t\000i\000o\000n}{section.5.6}% 48
\BOOKMARK [3][-]{subsubsection.5.6.3.1}{\376\377\000G\000e\000t\000A\000u\000t\000o\000c\000o\000r\000r\000\050\000\051}{subsection.5.6.3}% 49
\BOOKMARK [3][-]{subsubsection.5.6.3.2}{\376\377\000S\000t\000e\000p\000\050\000\051}{subsection.5.6.3}% 50
\BOOKMARK [0][-]{chapter.6}{\376\377\000F\000i\000l\000e\000\040\000D\000o\000c\000u\000m\000e\000n\000t\000a\000t\000i\000o\000n}{}% 51
\BOOKMARK [1][-]{section.6.1}{\376\377\000i\000n\000c\000l\000u\000d\000e\000/\000l\000a\000.\000h\000\040\000F\000i\000l\000e\000\040\000R\000e\000f\000e\000r\000e\000n\000c\000e}{chapter.6}% 52
\BOOKMARK [2][-]{subsection.6.1.1}{\376\377\000F\000u\000n\000c\000t\000i\000o\000n\000\040\000D\000o\000c\000u\000m\000e\000n\000t\000a\000t\000i\000o\000n}{section.6.1}% 53
\BOOKMARK [3][-]{subsubsection.6.1.1.1}{\376\377\000R\000o\000t\000a\000t\000e\000\050\000\051}{subsection.6.1.1}% 54
\BOOKMARK [0][-]{section*.25}{\376\377\000I\000n\000d\000e\000x}{}% 55
