# Supplementary material for: Spin-relaxation time in materials with broken inversion symmetry and large spin-orbit coupling
Source: Sci Rep. 2017 Aug 30;7:9949. doi: 10.1038/s41598-017-09759-0 (PMC5577210; doi:10.1038/s41598-017-09759-0)
Supplement: Supplementary file 2 — The Monte Carlo code of the calculations in C++ [file 41598_2017_9759_MOESM2_ESM.zip › DP_Monte_Carlo/doc/latex/refman.ind]

\begin{theindex}

  \item {autocorr}, \hyperpage{11}
    \subitem {autocorr}, \hyperpage{12}
    \subitem {get\+\_\+autocorr}, \hyperpage{12}
    \subitem {push}, \hyperpage{12}

  \indexspace

  \item {buffer}
    \subitem {buffer}, \hyperpage{13}
    \subitem {get\+\_\+eff\+\_\+size}, \hyperpage{14}
    \subitem {operator[]}, \hyperpage{14}
    \subitem {push}, \hyperpage{14}
  \item {buffer$<$ T $>$}, \hyperpage{13}

  \indexspace

  \item {Fill\+Sz\+Vec}
    \subitem {Single\+Spin}, \hyperpage{20}

  \indexspace

  \item {get\+\_\+autocorr}
    \subitem {autocorr}, \hyperpage{12}
  \item {get\+\_\+eff\+\_\+size}
    \subitem {buffer}, \hyperpage{14}
  \item {Get\+Autocorr}
    \subitem {Single\+Spin\+Autocorr}, \hyperpage{23}
  \item {Get\+First\+Time}
    \subitem {Single\+Spin}, \hyperpage{20}
  \item {get\+Gen}
    \subitem {randgen\+::gen}, \hyperpage{15}
  \item {Get\+Last\+Time}
    \subitem {Single\+Spin}, \hyperpage{21}
  \item {Get\+Spin}
    \subitem {Single\+Spin}, \hyperpage{21}

  \indexspace

  \item {include/la.\+h}, \hyperpage{25}
  \item {Instance}
    \subitem {randgen\+::gen}, \hyperpage{16}

  \indexspace

  \item {la.\+h}
    \subitem {Rotate}, \hyperpage{25}

  \indexspace

  \item {meas\+\_\+t}
    \subitem {Single\+Spin}, \hyperpage{18}
  \item {model\+\_\+t}
    \subitem {Single\+Spin}, \hyperpage{19}

  \indexspace

  \item {operator[]}
    \subitem {buffer}, \hyperpage{14}

  \indexspace

  \item {Progress}, \hyperpage{17}
  \item {push}
    \subitem {autocorr}, \hyperpage{12}
    \subitem {buffer}, \hyperpage{14}

  \indexspace

  \item {randgen\+::gen}, \hyperpage{15}
    \subitem {get\+Gen}, \hyperpage{15}
    \subitem {Instance}, \hyperpage{16}
  \item {Rotate}
    \subitem {la.\+h}, \hyperpage{25}

  \indexspace

  \item {Single\+Spin}, \hyperpage{17}
    \subitem {Fill\+Sz\+Vec}, \hyperpage{20}
    \subitem {Get\+First\+Time}, \hyperpage{20}
    \subitem {Get\+Last\+Time}, \hyperpage{21}
    \subitem {Get\+Spin}, \hyperpage{21}
    \subitem {meas\+\_\+t}, \hyperpage{18}
    \subitem {model\+\_\+t}, \hyperpage{19}
    \subitem {Single\+Spin}, \hyperpage{19}
    \subitem {Step}, \hyperpage{21}
  \item {Single\+Spin\+Autocorr}, \hyperpage{22}
    \subitem {Get\+Autocorr}, \hyperpage{23}
    \subitem {Single\+Spin\+Autocorr}, \hyperpage{23}
    \subitem {Step}, \hyperpage{23}
  \item {Step}
    \subitem {Single\+Spin}, \hyperpage{21}
    \subitem {Single\+Spin\+Autocorr}, \hyperpage{23}

\end{theindex}
