# Supplementary material for: Spin-relaxation time in materials with broken inversion symmetry and large spin-orbit coupling
Source: Sci Rep. 2017 Aug 30;7:9949. doi: 10.1038/s41598-017-09759-0 (PMC5577210; doi:10.1038/s41598-017-09759-0)
Supplement: Supplementary file 2 — The Monte Carlo code of the calculations in C++ [file 41598_2017_9759_MOESM2_ESM.zip › DP_Monte_Carlo/doc/latex/classSingleSpinAutocorr.tex]

\section{Single\+Spin\+Autocorr Class Reference}
\label{classSingleSpinAutocorr}\index{Single\+Spin\+Autocorr@{Single\+Spin\+Autocorr}}


Spin relaxation experiment class for autocorrelation measurements.  


{\ttfamily \#include $<$singlespin.\+h$>$}


Inheritance diagram for Single\+Spin\+Autocorr\+:
\nopagebreak
\begin{figure}[H]
\begin{center}
\leavevmode
\includegraphics[width=151pt]{classSingleSpinAutocorr__inherit__graph}
\end{center}
\end{figure}


Collaboration diagram for Single\+Spin\+Autocorr\+:
\nopagebreak
\begin{figure}[H]
\begin{center}
\leavevmode
\includegraphics[width=151pt]{classSingleSpinAutocorr__coll__graph}
\end{center}
\end{figure}
\subsection*{Public Member Functions}
\begin{DoxyCompactItemize}
\item 
\hyperlink{classSingleSpinAutocorr_a55b01c712d35a460459e9d14f547f728}{Single\+Spin\+Autocorr} (const double \&o, const double \&deltao, const \hyperlink{classSingleSpin_a3a3f9c1f7485b93155f961603be595e5}{model\+\_\+t} \&m, const \hyperlink{classSingleSpin_a1b89e7122d41288d8f85ae70acc5b9df}{meas\+\_\+t} \&meas, double B\+\_\+meas, double tmin, double dt, unsigned int N)
\begin{DoxyCompactList}\small\item\em Constructor. \end{DoxyCompactList}\item 
void \hyperlink{classSingleSpinAutocorr_a0454755c64fe6d153425900e4f3f6c1b}{Step} ()
\begin{DoxyCompactList}\small\item\em Advances the simulation. \end{DoxyCompactList}\item 
std\+::unique\+\_\+ptr$<$ std\+::vector$<$ double $>$ $>$ \hyperlink{classSingleSpinAutocorr_a4cfc202873e5e729d1e9fb2eecc64a6e}{Get\+Autocorr} ()
\begin{DoxyCompactList}\small\item\em Gets the autocorrelation vector gathered during the simulation. \end{DoxyCompactList}\end{DoxyCompactItemize}
\subsection*{Additional Inherited Members}


\subsection{Detailed Description}
Spin relaxation experiment class for autocorrelation measurements. 

It measures the spin-\/spin autocorrelation for a single spin. For a useful measurement it should be ran for a long time. 

\subsection{Constructor \& Destructor Documentation}
\mbox{\label{classSingleSpinAutocorr_a55b01c712d35a460459e9d14f547f728}} 
\index{Single\+Spin\+Autocorr@{Single\+Spin\+Autocorr}!Single\+Spin\+Autocorr@{Single\+Spin\+Autocorr}}
\index{Single\+Spin\+Autocorr@{Single\+Spin\+Autocorr}!Single\+Spin\+Autocorr@{Single\+Spin\+Autocorr}}
\subsubsection{\texorpdfstring{Single\+Spin\+Autocorr()}{SingleSpinAutocorr()}}
{\footnotesize\ttfamily Single\+Spin\+Autocorr\+::\+Single\+Spin\+Autocorr (\begin{DoxyParamCaption}\item[{const double \&}]{o,  }\item[{const double \&}]{deltao,  }\item[{const \hyperlink{classSingleSpin_a3a3f9c1f7485b93155f961603be595e5}{model\+\_\+t} \&}]{m,  }\item[{const \hyperlink{classSingleSpin_a1b89e7122d41288d8f85ae70acc5b9df}{meas\+\_\+t} \&}]{meas,  }\item[{double}]{B\+\_\+meas,  }\item[{double}]{tmin,  }\item[{double}]{dt,  }\item[{unsigned int}]{N }\end{DoxyParamCaption})}


Constructor. 


\begin{DoxyParams}{Parameters}
{\em o} & The primary parameter for the S\+OC. It\textquotesingle{}s typically the amplitude of the Larmor angular frequency due to the S\+OC field. The exact meaning depends on the model in question. \\
\hline
{\em deltao} & The secondary paramter for the S\+OC. It typically describes the deviation of amplitude of the Larmor angular frequency. The exact meaning is model dependent. \\
\hline
{\em m} & The model that selects the Hamiltonian, initial condition and the direction of interest. \\
\hline
{\em meas} & The measurement type. \\
\hline
{\em B\+\_\+meas} & The amplitude of the external magnetic field for B\+\_\+shot measurements. \\
\hline
{\em tmin} & The starting time of the measurement. The magnetic field is turned on at t=0 for B\+\_\+shot measurements.\\
\hline
{\em dt} & The timestep for the autocorrelation data. \\
\hline
{\em N} & The number of samples for the autocorrelation data. \\
\hline
\end{DoxyParams}


\subsection{Member Function Documentation}
\mbox{\label{classSingleSpinAutocorr_a4cfc202873e5e729d1e9fb2eecc64a6e}} 
\index{Single\+Spin\+Autocorr@{Single\+Spin\+Autocorr}!Get\+Autocorr@{Get\+Autocorr}}
\index{Get\+Autocorr@{Get\+Autocorr}!Single\+Spin\+Autocorr@{Single\+Spin\+Autocorr}}
\subsubsection{\texorpdfstring{Get\+Autocorr()}{GetAutocorr()}}
{\footnotesize\ttfamily std\+::unique\+\_\+ptr$<$ std\+::vector$<$ double $>$ $>$ Single\+Spin\+Autocorr\+::\+Get\+Autocorr (\begin{DoxyParamCaption}{ }\end{DoxyParamCaption})}


Gets the autocorrelation vector gathered during the simulation. 

\begin{DoxyReturn}{Returns}
The autocorrelation vector. 
\end{DoxyReturn}
\mbox{\label{classSingleSpinAutocorr_a0454755c64fe6d153425900e4f3f6c1b}} 
\index{Single\+Spin\+Autocorr@{Single\+Spin\+Autocorr}!Step@{Step}}
\index{Step@{Step}!Single\+Spin\+Autocorr@{Single\+Spin\+Autocorr}}
\subsubsection{\texorpdfstring{Step()}{Step()}}
{\footnotesize\ttfamily void Single\+Spin\+Autocorr\+::\+Step (\begin{DoxyParamCaption}{ }\end{DoxyParamCaption})\hspace{0.3cm}{\ttfamily [virtual]}}


Advances the simulation. 

The simulation is event driven. Each step advances the simulation to the next scattering event. 

Reimplemented from \hyperlink{classSingleSpin_a7b73860cea92e703db667494b8465599}{Single\+Spin}.


The documentation for this class was generated from the following files\+:\begin{DoxyCompactItemize}
\item 
include/singlespin.\+h\item 
src/singlespin.\+cpp\end{DoxyCompactItemize}
