# Supplementary material for: Spin-relaxation time in materials with broken inversion symmetry and large spin-orbit coupling
Source: Sci Rep. 2017 Aug 30;7:9949. doi: 10.1038/s41598-017-09759-0 (PMC5577210; doi:10.1038/s41598-017-09759-0)
Supplement: Supplementary file 2 — The Monte Carlo code of the calculations in C++ [file 41598_2017_9759_MOESM2_ESM.zip › DP_Monte_Carlo/doc/latex/index.tex]

\section*{Compilation }

The program is mainly developed on a Linux Debian distribution. Compilation depends on the {\itshape libarmadillo-\/dev} {\itshape libboost-\/program-\/options-\/dev} and {\itshape libboost-\/random-\/dev} packages. Running a single {\itshape make} command compiles the program to the path {\itshape bin/main}.

\section*{Usage }

The program can be operated with command line options, it allows scripting large number of simulations with different parameters.


\begin{DoxyCode}
$ bin/main --help
Allowed options:
  -h [ --help ]                      produce help message
  -v [ --version ]                   print version number
  --autocorr                         set autocorr measurement
  --spins arg (=10)                  set number of spins
  --duration arg (=300)              set simulation duration
  --timestep arg (=1)                set timestep
  --omega arg (=0.20000000000000001) set the absolute value of Larmor 
                                     precession
  --delta\_omega arg (=0)             set the width of omega distribution
  --seed arg (=rand)                 set the seed for the random generator
  -o [ --output ] arg (=-)           output file path
  -m [ --model ] arg (=naiv)         name of the model
  --meas arg (=prep)                 name of measurement method
  -b [ --B\_meas ] arg (=0)           measurement field
  --tmin arg (=0)                    starting time, B\_meas turns in at t=0
\end{DoxyCode}


As there are default arguments for all options (as seen in the help output), with no arguments the program outputs the result of a sample simulation. The output contains a header which contains the simulation parameters so the simulation can be reproduced. After the header it outputs the spin component of interest in the function of time. The time interval and sampling interval is the same as specified in the command line.


\begin{DoxyCode}
$ bin/main | head -20
# Djakonov-Perel simulation
# t=0 Sz=1, no magnetic field
#  version: commit\_17cc1d6e5275608347fa311f7f7e64735470c311
#  spins: 10
#  duration: 300
#  timestep: 1
#  omega: 0.2
#  seed: 2494990189
#  model: naiv
#  meas: prep
#  B\_meas: 0
#  tmin: 0
#  autocorr: false
# t, Sz
0, 1
1, 0.990826
2, 0.97055
3, 0.946542
4, 0.925218
5, 0.910056
\end{DoxyCode}


\section*{Command line options }

We can see from the output of \char`\"{}bin/main -\/-\/help\char`\"{} that there are many options regarding to a single run of the simulation. Here I describe the details how these options work.


\begin{DoxyItemize}
\item {\bfseries help} Outputs the brief description of command line options.
\item {\bfseries version} Outputs the version number. If the program is compiled in a clean state git repository then it is the commit hash of the given version.
\item {\bfseries duration} Sets the simulation time window\textquotesingle{}s length.
\item {\bfseries timestep} Sets the interval between time samples.
\item {\bfseries tmin} Sets the starting time of the measurement, it is useful for measurements with step function external magnetic field, where it is turned on at t=0.
\item {\bfseries omega} The primary parameter of the underlying S\+OC model. It is typically the amplitude of the Larmor angular frequency due to the S\+OC field. The exact meaning depends on the model in question.
\item {\bfseries delta\+\_\+omega} The secondary paramter for the S\+OC. It typically describes the deviation of amplitude of the Larmor angular frequency. The exact meaning is model dependent.
\item {\bfseries model} The name of the spin model selected. It also selects the initial condition and the spin direction of interest. The Hamiltonian has the form\+: \[ H_\mathrm{SOC} = \hbar \bm{\Omega}(\bm{k})\bm{s} \] In all models the exact $ \bm{\Omega}(\bm{k}) $ are paremetrized by two parameters, $ \Omega $ and $ \Delta \Omega $. These can be set by the options {\bfseries omega} and {\bfseries delta\+\_\+omega} respectively.

The available models\+:
\begin{DoxyItemize}
\item {\itshape naiv} Fully isotropic 3D S\+OC model, we assume a spherical Fermi-\/surface. \[ \bm{\Omega}(\bm{k}) = \Omega \frac{\bm{k}}{k_\mathrm{F}} \]
\item {\itshape burkov\+\_\+2d} 2\+D\+EG model with Rashba S\+OC, z axis relaxation. The shape of the Fermi surface is a circle. \[ \bm{\Omega}(\bm{k}) = \frac{\Omega}{k_\mathrm{F}} [-k_y, k_x, 0 ] \]
\item {\itshape burkov\+\_\+2d\+\_\+\+Sx} 2\+D\+EG model with Rashba S\+OC, x axis relaxation.
\item {\itshape burkov\+\_\+2d\+\_\+angle} 2\+D\+EG model with Rashba S\+OC, spins started polarized at a 45° angle to the z axis, z component gathered.
\item {\itshape burkov\+\_\+2d\+\_\+angle\+\_\+sx} 2\+D\+EG model with Rashba S\+OC, spins started polarized at a 45° angle to the z axis, x component gathered.
\item {\itshape rashba\+\_\+3d} 3D model with Rashba S\+OC. The S\+OC Hamiltonian is the same as in {\itshape burkov\+\_\+2d}, but now we allow wave numbers in the z direction. We assume a spherical Fermi-\/surface.
\item {\itshape mixed\+\_\+3d} 3D model with both isotropic and Rashba S\+OC. \[ \bm{\Omega}(\bm{k}) = \Omega \frac{\bm{k}}{k_\mathrm{F}} + \frac{\Delta \Omega}{k_\mathrm{F}} [-k_y, k_x, 0 ] \]
\item {\itshape mn\+\_\+1d} 1D model which exactly gives back the result of motional narrowing. The \char`\"{}\+Fermi-\/surface\char`\"{} is two points $ k=\pm k_\mathrm{F} $, $ \bm{\Omega}(\bm{k}) = \Omega k/k_\mathrm{F} $. We start the spin from the z axis, the S\+OC field is perpendicular to the z axis.
\item {\itshape dresselhaus} 3D model with dresselhaus S\+OC, z axis relaxation. \[ \bm{\Omega}(\bm{k}) = \frac{\Omega}{k_\mathrm{F}^3} \begin{bmatrix} k_x ( k_y^2 - k_z^2 ) \\ k_y ( k_z^2 - k_x^2 ) \\ k_z ( k_x^2 - k_y^2 ) \end{bmatrix} \]
\item {\itshape dresselhaus\+\_\+xy} 3D model with dresselhaus S\+OC, spins started with x direction polarization, y component gathered.
\item {\itshape rashba\+\_\+dressel\+\_\+2d\+\_\+z} 2\+D\+EG model with both rashba and dresselhaus S\+OC, z axis relaxation. \[ \bm{\Omega}(\bm{k}) = \frac{\Omega}{k_\mathrm{F}} [-k_y,k_x,0] + \frac{\Delta \Omega}{k_\mathrm{F}} [k_x, -k_y, 0] \]
\item {\itshape rashba\+\_\+dressel\+\_\+2d\+\_\+x} 2\+D\+EG model with both rashba and dresselhaus S\+OC, x axis relaxation.
\item {\itshape rashba\+\_\+dressel\+\_\+2d\+\_\+xy} 2\+D\+EG model with both rashba and dresselhaus S\+OC, spins started with x direction polarization, y component gathered.
\item {\itshape rashba\+\_\+dressel\+\_\+3d\+\_\+x} 3D model with both Dresselhaus and Rashba S\+OC, x axis relaxation. We assume \mbox{[}0,0,1\mbox{]} growth direction. \[ \bm{\Omega}(\bm{k}) = \frac{\Omega}{k_\mathrm{F}^3} \begin{bmatrix} k_x ( k_y^2 - k_z^2 ) \\ k_y ( k_z^2 - k_x^2 ) \\ k_z ( k_x^2 - k_y^2 ) \end{bmatrix} + \frac{\Delta \Omega}{k_\mathrm{F}} \begin{bmatrix} -k_y \\ k_x \\ 0 \end{bmatrix} \]
\item {\itshape rashba\+\_\+dressel\+\_\+3d\+\_\+z} 3D model with both Dresselhaus and Rashba S\+OC, z axis relaxation.
\item {\itshape rashba\+\_\+dressel\+\_\+3d\+\_\+xz} 3D model with both Dresselhaus and Rashba S\+OC, spins started with x direction polarization, z component gathered.
\item {\itshape rashba\+\_\+dressel\+\_\+3d\+\_\+xy} 3D model with both Dresselhaus and Rashba S\+OC, spins started with y direction polarization, y component gathered.
\item {\itshape rashba\+\_\+dressel\+\_\+3d\+\_\+111\+\_\+xx} 3D model with both Dresselhaus and Rashba S\+OC, \mbox{[}1,1,1\mbox{]} growth direction, x axis relaxation. The coordinate system\textquotesingle{}s z axis is aligned to the growth direction. \[ \bm{\Omega}(\bm{k}) = \frac{\Omega}{2\sqrt3 k^3_{\text{F}}} \begin{bmatrix} - k_y( k_x^2 + k_y^2 ) - ( k_y^2 - 2 k_x k_y - k_x^2 ) k_z + 4 k_y k_z^2 \\ k_x( k_x^2 + k_y^2 ) + ( k_x^2 - 2 k_x k_y - k_y^2 ) k_z - 4 k_x k_z^2 \\ ( k_x - k_y )( k_x^2 + 4 k_x k_y + k_y^2 ) \end{bmatrix} + \frac{\Delta \Omega}{k_{\text{F}}} \begin{bmatrix} -k_y \\ k_x \\ 0 \end{bmatrix}. \]
\item {\itshape rashba\+\_\+dressel\+\_\+3d\+\_\+111\+\_\+zz} 3D model with both Dresselhaus and Rashba S\+OC, \mbox{[}1,1,1\mbox{]} growth direction, z axis relaxation.
\end{DoxyItemize}
\item {\bfseries autocorr}\+: If this option is set, then $<$s(t+tau)s(t)$>$ time averaged autocorrelation is measured for a single spin. At this point the meaning of the options {\bfseries spins} and {\bfseries duration} changes. {\bfseries duration} becomes the time window from where we take the tau values, {\bfseries timestep} is the sampling interval for the {\bfseries tau} values. The simulation is actually ran for {\bfseries duration} × {\bfseries spins} time, so the resulting graph has similar errors as an ensamble measurement.
\item {\bfseries seed} The random seed of the random generator. Potentially useful for debugging as a fix value guarantees deterministic runs.
\item {\bfseries output} The output file for the simulation, default is stdout. 
\end{DoxyItemize}
