# Supplementary material for: Spin-relaxation time in materials with broken inversion symmetry and large spin-orbit coupling
Source: Sci Rep. 2017 Aug 30;7:9949. doi: 10.1038/s41598-017-09759-0 (PMC5577210; doi:10.1038/s41598-017-09759-0)
Supplement: Supplementary file 2 — The Monte Carlo code of the calculations in C++ [file 41598_2017_9759_MOESM2_ESM.zip › DP_Monte_Carlo/doc/latex/dir_8c5bca25a498c7ed0874b721ecc37dfa.tex]

\section{src/target Directory Reference}
\label{dir_8c5bca25a498c7ed0874b721ecc37dfa}\index{src/target Directory Reference@{src/target Directory Reference}}
