# Supplementary material for: Spin-relaxation time in materials with broken inversion symmetry and large spin-orbit coupling
Source: Sci Rep. 2017 Aug 30;7:9949. doi: 10.1038/s41598-017-09759-0 (PMC5577210; doi:10.1038/s41598-017-09759-0)
Supplement: Supplementary file 2 — The Monte Carlo code of the calculations in C++ [file 41598_2017_9759_MOESM2_ESM.zip › DP_Monte_Carlo/doc/latex/annotated.tex]

\section{Class List}
Here are the classes, structs, unions and interfaces with brief descriptions\+:\begin{DoxyCompactList}
\item\contentsline{section}{\hyperlink{classautocorr}{autocorr} \\*Class for gathering autocorrelation of time series data }{\pageref{classautocorr}}{}
\item\contentsline{section}{\hyperlink{classbuffer}{buffer$<$ T $>$} \\*A circular buffer template class }{\pageref{classbuffer}}{}
\item\contentsline{section}{\hyperlink{classrandgen_1_1gen}{randgen\+::gen} \\*Random generator singleton }{\pageref{classrandgen_1_1gen}}{}
\item\contentsline{section}{\hyperlink{structProgress}{Progress} }{\pageref{structProgress}}{}
\item\contentsline{section}{\hyperlink{classSingleSpin}{Single\+Spin} \\*Spin relaxation experiment class mainly for ensamble measurements }{\pageref{classSingleSpin}}{}
\item\contentsline{section}{\hyperlink{classSingleSpinAutocorr}{Single\+Spin\+Autocorr} \\*Spin relaxation experiment class for autocorrelation measurements }{\pageref{classSingleSpinAutocorr}}{}
\end{DoxyCompactList}
