# Supplementary material for: Spin-relaxation time in materials with broken inversion symmetry and large spin-orbit coupling
Source: Sci Rep. 2017 Aug 30;7:9949. doi: 10.1038/s41598-017-09759-0 (PMC5577210; doi:10.1038/s41598-017-09759-0)
Supplement: Supplementary file 2 — The Monte Carlo code of the calculations in C++ [file 41598_2017_9759_MOESM2_ESM.zip › DP_Monte_Carlo/doc/latex/files.tex]

\section{File List}
Here is a list of all documented files with brief descriptions\+:\begin{DoxyCompactList}
\item\contentsline{section}{include/{\bfseries autocorr.\+h} }{\pageref{autocorr_8h}}{}
\item\contentsline{section}{include/{\bfseries buffer.\+h} }{\pageref{buffer_8h}}{}
\item\contentsline{section}{include/\hyperlink{la_8h}{la.\+h} }{\pageref{la_8h}}{}
\item\contentsline{section}{include/{\bfseries random.\+h} }{\pageref{random_8h}}{}
\item\contentsline{section}{include/{\bfseries singlespin.\+h} }{\pageref{singlespin_8h}}{}
\end{DoxyCompactList}
