# Supplementary material for: Spin-relaxation time in materials with broken inversion symmetry and large spin-orbit coupling
Source: Sci Rep. 2017 Aug 30;7:9949. doi: 10.1038/s41598-017-09759-0 (PMC5577210; doi:10.1038/s41598-017-09759-0)
Supplement: Supplementary file 2 — The Monte Carlo code of the calculations in C++ [file 41598_2017_9759_MOESM2_ESM.zip › DP_Monte_Carlo/doc/latex/dir_68267d1309a1af8e8297ef4c3efbcdba.tex]

\section{src Directory Reference}
\label{dir_68267d1309a1af8e8297ef4c3efbcdba}\index{src Directory Reference@{src Directory Reference}}
Directory dependency graph for src\+:
\nopagebreak
\begin{figure}[H]
\begin{center}
\leavevmode
\includegraphics[width=274pt]{dir_68267d1309a1af8e8297ef4c3efbcdba_dep}
\end{center}
\end{figure}
\subsection*{Directories}
\begin{DoxyCompactItemize}
\end{DoxyCompactItemize}
