# Supplementary material for: Spin-relaxation time in materials with broken inversion symmetry and large spin-orbit coupling
Source: Sci Rep. 2017 Aug 30;7:9949. doi: 10.1038/s41598-017-09759-0 (PMC5577210; doi:10.1038/s41598-017-09759-0)
Supplement: Supplementary file 2 — The Monte Carlo code of the calculations in C++ [file 41598_2017_9759_MOESM2_ESM.zip › DP_Monte_Carlo/doc/latex/classrandgen_1_1gen.tex]

\section{randgen\+:\+:gen Class Reference}
\label{classrandgen_1_1gen}\index{randgen\+::gen@{randgen\+::gen}}


Random generator singleton.  


{\ttfamily \#include $<$random.\+h$>$}

\subsection*{Public Member Functions}
\begin{DoxyCompactItemize}
\item 
pseudogen \& \hyperlink{classrandgen_1_1gen_ab9f45011352b1f3bb6ce6c1432357574}{get\+Gen} ()
\begin{DoxyCompactList}\small\item\em Gets the underlying random generator. \end{DoxyCompactList}\end{DoxyCompactItemize}
\subsection*{Static Public Member Functions}
\begin{DoxyCompactItemize}
\item 
static \hyperlink{classrandgen_1_1gen}{gen} $\ast$ \hyperlink{classrandgen_1_1gen_a45eb4e3cc0b52da30fee3edd3887aac8}{Instance} ()
\begin{DoxyCompactList}\small\item\em Gets the unique instance of the random generator. \end{DoxyCompactList}\item 
static \hyperlink{classrandgen_1_1gen}{gen} $\ast$ \hyperlink{classrandgen_1_1gen_ab1a90da19c1b6b3e220aab1c07f3a427}{Instance} (uint32\+\_\+t seed)
\begin{DoxyCompactList}\small\item\em Gets the unique instance of the random generator. \end{DoxyCompactList}\end{DoxyCompactItemize}


\subsection{Detailed Description}
Random generator singleton. 

The random generator singleton used throughout the codebase. It prevents the creation of multiple independent generators, which could potentially hurt the randomness of the simulation. 

\subsection{Member Function Documentation}
\mbox{\label{classrandgen_1_1gen_ab9f45011352b1f3bb6ce6c1432357574}} 
\index{randgen\+::gen@{randgen\+::gen}!get\+Gen@{get\+Gen}}
\index{get\+Gen@{get\+Gen}!randgen\+::gen@{randgen\+::gen}}
\subsubsection{\texorpdfstring{get\+Gen()}{getGen()}}
{\footnotesize\ttfamily pseudogen \& randgen\+::gen\+::get\+Gen (\begin{DoxyParamCaption}{ }\end{DoxyParamCaption})}


Gets the underlying random generator. 

\begin{DoxyReturn}{Returns}
The underlying random generator.
\end{DoxyReturn}
The returntype is pseudogen typedefd to boost\+::random\+::mt19937. \mbox{\label{classrandgen_1_1gen_a45eb4e3cc0b52da30fee3edd3887aac8}} 
\index{randgen\+::gen@{randgen\+::gen}!Instance@{Instance}}
\index{Instance@{Instance}!randgen\+::gen@{randgen\+::gen}}
\subsubsection{\texorpdfstring{Instance()}{Instance()}\hspace{0.1cm}{\footnotesize\ttfamily [1/2]}}
{\footnotesize\ttfamily \hyperlink{classrandgen_1_1gen}{gen} $\ast$ randgen\+::gen\+::\+Instance (\begin{DoxyParamCaption}{ }\end{DoxyParamCaption})\hspace{0.3cm}{\ttfamily [static]}}


Gets the unique instance of the random generator. 

\begin{DoxyReturn}{Returns}
Pointer to the instance.
\end{DoxyReturn}
It constructs the generator with a random seed (using the OS\textquotesingle{}s entropy pool) if it wasn\textquotesingle{}t already constructed. \mbox{\label{classrandgen_1_1gen_ab1a90da19c1b6b3e220aab1c07f3a427}} 
\index{randgen\+::gen@{randgen\+::gen}!Instance@{Instance}}
\index{Instance@{Instance}!randgen\+::gen@{randgen\+::gen}}
\subsubsection{\texorpdfstring{Instance()}{Instance()}\hspace{0.1cm}{\footnotesize\ttfamily [2/2]}}
{\footnotesize\ttfamily \hyperlink{classrandgen_1_1gen}{gen} $\ast$ randgen\+::gen\+::\+Instance (\begin{DoxyParamCaption}\item[{uint32\+\_\+t}]{seed }\end{DoxyParamCaption})\hspace{0.3cm}{\ttfamily [static]}}


Gets the unique instance of the random generator. 


\begin{DoxyParams}{Parameters}
{\em seed} & The seed passed to the constructor of the random generator. \\
\hline
\end{DoxyParams}
\begin{DoxyReturn}{Returns}
Pointer to the instance.
\end{DoxyReturn}
The seed parameter is omitted if the instance already exists. 

The documentation for this class was generated from the following files\+:\begin{DoxyCompactItemize}
\item 
include/random.\+h\item 
src/random.\+cpp\end{DoxyCompactItemize}
