# Supplementary material for: Spin-relaxation time in materials with broken inversion symmetry and large spin-orbit coupling
Source: Sci Rep. 2017 Aug 30;7:9949. doi: 10.1038/s41598-017-09759-0 (PMC5577210; doi:10.1038/s41598-017-09759-0)
Supplement: Supplementary file 2 — The Monte Carlo code of the calculations in C++ [file 41598_2017_9759_MOESM2_ESM.zip › DP_Monte_Carlo/doc/latex/refman.ilg]

This is makeindex, version 2.15 [TeX Live 2016] (kpathsea + Thai support).
Scanning input file refman.idx....
!! Input index error (file = refman.idx, line = 28):
   -- Extra `@' at position 143 of first argument.
!! Input index error (file = refman.idx, line = 29):
   -- Extra `@' at position 131 of first argument.
!! Input index error (file = refman.idx, line = 30):
   -- Extra `@' at position 154 of first argument.
!! Input index error (file = refman.idx, line = 31):
   -- Extra `@' at position 131 of first argument.

!! Input index error (file = refman.idx, line = 34):
   -- Extra `@' at position 143 of first argument.
!! Input index error (file = refman.idx, line = 35):
   -- Extra `@' at position 131 of first argument.
!! Input index error (file = refman.idx, line = 36):
   -- Extra `@' at position 159 of first argument.
!! Input index error (file = refman.idx, line = 37):
   -- Extra `@' at position 131 of first argument.
!! Input index error (file = refman.idx, line = 38):
   -- First argument too long (max 1024).
!! Input index error (file = refman.idx, line = 39):
   -- First argument too long (max 1024).
!! Input index error (file = refman.idx, line = 40):
   -- First argument too long (max 1024).
!! Input index error (file = refman.idx, line = 41):
   -- First argument too long (max 1024).
!! Input index error (file = refman.idx, line = 42):
   -- First argument too long (max 1024).
!! Input index error (file = refman.idx, line = 43):
   -- First argument too long (max 1024).
!! Input index error (file = refman.idx, line = 44):
   -- Extra `@' at position 159 of first argument.
!! Input index error (file = refman.idx, line = 45):
   -- Extra `@' at position 131 of first argument.
!! Input index error (file = refman.idx, line = 46):
   -- Extra `@' at position 158 of first argument.
!! Input index error (file = refman.idx, line = 47):
   -- Extra `@' at position 131 of first argument.
!! Input index error (file = refman.idx, line = 48):
   -- Extra `@' at position 155 of first argument.
!! Input index error (file = refman.idx, line = 49):
   -- Extra `@' at position 131 of first argument.
!! Input index error (file = refman.idx, line = 50):
   -- Extra `@' at position 157 of first argument.
!! Input index error (file = refman.idx, line = 51):
   -- Extra `@' at position 131 of first argument.
!! Input index error (file = refman.idx, line = 52):
   -- Extra `@' at position 164 of first argument.
!! Input index error (file = refman.idx, line = 53):
   -- Extra `@' at position 131 of first argument.
!! Input index error (file = refman.idx, line = 54):
   -- First argument too long (max 1024).
!! Input index error (file = refman.idx, line = 55):
   -- First argument too long (max 1024).
!! Input index error (file = refman.idx, line = 56):
   -- First argument too long (max 1024).
!! Input index error (file = refman.idx, line = 57):
   -- First argument too long (max 1024).
!! Input index error (file = refman.idx, line = 58):
   -- First argument too long (max 1024).
!! Input index error (file = refman.idx, line = 59):
   -- First argument too long (max 1024).
!! Input index error (file = refman.idx, line = 60):
   -- First argument too long (max 1024).
!! Input index error (file = refman.idx, line = 61):
   -- First argument too long (max 1024).
!! Input index error (file = refman.idx, line = 62):
   -- First argument too long (max 1024).
!! Input index error (file = refman.idx, line = 63):
   -- First argument too long (max 1024).
!! Input index error (file = refman.idx, line = 64):
   -- First argument too long (max 1024).
!! Input index error (file = refman.idx, line = 65):
   -- First argument too long (max 1024).
!! Input index error (file = refman.idx, line = 66):
   -- First argument too long (max 1024).
!! Input index error (file = refman.idx, line = 67):
   -- First argument too long (max 1024).
!! Input index error (file = refman.idx, line = 68):
   -- First argument too long (max 1024).
!! Input index error (file = refman.idx, line = 69):
   -- First argument too long (max 1024).
!! Input index error (file = refman.idx, line = 70):
   -- First argument too long (max 1024).
!! Input index error (file = refman.idx, line = 71):
   -- First argument too long (max 1024).
done (51 entries accepted, 42 rejected).
Sorting entries....done (294 comparisons).
Generating output file refman.ind....done (96 lines written, 0 warnings).
Output written in refman.ind.
Transcript written in refman.ilg.
