# Supplementary material for: Spin-relaxation time in materials with broken inversion symmetry and large spin-orbit coupling
Source: Sci Rep. 2017 Aug 30;7:9949. doi: 10.1038/s41598-017-09759-0 (PMC5577210; doi:10.1038/s41598-017-09759-0)
Supplement: Supplementary file 2 — The Monte Carlo code of the calculations in C++ [file 41598_2017_9759_MOESM2_ESM.zip › DP_Monte_Carlo/doc/latex/refman.aux]

\relax 
\providecommand\hyper@newdestlabel[2]{}
\providecommand\HyperFirstAtBeginDocument{\AtBeginDocument}
\HyperFirstAtBeginDocument{\ifx\hyper@anchor\@undefined
\global\let\oldcontentsline\contentsline
\gdef\contentsline#1#2#3#4{\oldcontentsline{#1}{#2}{#3}}
\global\let\oldnewlabel\newlabel
\gdef\newlabel#1#2{\newlabelxx{#1}#2}
\gdef\newlabelxx#1#2#3#4#5#6{\oldnewlabel{#1}{{#2}{#3}}}
\AtEndDocument{\ifx\hyper@anchor\@undefined
\let\contentsline\oldcontentsline
\let\newlabel\oldnewlabel
\fi}
\fi}
\global\let\hyper@last\relax 
\gdef\HyperFirstAtBeginDocument#1{#1}
\providecommand*\HyPL@Entry[1]{}
\HyPL@Entry{0<</S/a>>}
\providecommand \oddpage@label [2]{}
\HyPL@Entry{2<</S/r>>}
\HyPL@Entry{4<</S/D>>}
\@writefile{toc}{\contentsline {chapter}{\numberline {1}Main Page}{1}{chapter.1}}
\@writefile{lof}{\addvspace {10\p@ }}
\@writefile{lot}{\addvspace {10\p@ }}
\newlabel{index}{{1}{1}{Main Page}{chapter.1}{}}
\@writefile{toc}{\contentsline {chapter}{\numberline {2}Hierarchical Index}{5}{chapter.2}}
\@writefile{lof}{\addvspace {10\p@ }}
\@writefile{lot}{\addvspace {10\p@ }}
\@writefile{toc}{\contentsline {section}{\numberline {2.1}Class Hierarchy}{5}{section.2.1}}
\@writefile{toc}{\contentsline {chapter}{\numberline {3}Class Index}{7}{chapter.3}}
\@writefile{lof}{\addvspace {10\p@ }}
\@writefile{lot}{\addvspace {10\p@ }}
\@writefile{toc}{\contentsline {section}{\numberline {3.1}Class List}{7}{section.3.1}}
\@writefile{toc}{\contentsline {chapter}{\numberline {4}File Index}{9}{chapter.4}}
\@writefile{lof}{\addvspace {10\p@ }}
\@writefile{lot}{\addvspace {10\p@ }}
\@writefile{toc}{\contentsline {section}{\numberline {4.1}File List}{9}{section.4.1}}
\@writefile{toc}{\contentsline {chapter}{\numberline {5}Class Documentation}{11}{chapter.5}}
\@writefile{lof}{\addvspace {10\p@ }}
\@writefile{lot}{\addvspace {10\p@ }}
\@writefile{toc}{\contentsline {section}{\numberline {5.1}autocorr Class Reference}{11}{section.5.1}}
\newlabel{classautocorr}{{5.1}{11}{autocorr Class Reference}{section.5.1}{}}
\gdef \LT@i {\LT@entry 
    {3}{28.66687pt}\LT@entry 
    {3}{136.93044pt}}
\@writefile{toc}{\contentsline {subsection}{\numberline {5.1.1}Detailed Description}{12}{subsection.5.1.1}}
\@writefile{toc}{\contentsline {subsection}{\numberline {5.1.2}Constructor \& Destructor Documentation}{12}{subsection.5.1.2}}
\newlabel{classautocorr_a06f0a89faae5305bd109539e5592ae05}{{5.1.2}{12}{Constructor \& Destructor Documentation}{subsection.5.1.2}{}}
\@writefile{toc}{\contentsline {subsubsection}{\numberline {5.1.2.1}autocorr()}{12}{subsubsection.5.1.2.1}}
\@writefile{toc}{\contentsline {subsection}{\numberline {5.1.3}Member Function Documentation}{12}{subsection.5.1.3}}
\newlabel{classautocorr_a92eb596560b5948fbd8fabe676b53dfd}{{5.1.3}{12}{Member Function Documentation}{subsection.5.1.3}{}}
\@writefile{toc}{\contentsline {subsubsection}{\numberline {5.1.3.1}get\discretionary {\unhbox \voidb@x \hbox {\relax \fontsize  {7}{8}\selectfont  $\DOTSB \leftarrow \joinrel  \rhook $}}{}{}\_\discretionary {\unhbox \voidb@x \hbox {\relax \fontsize  {7}{8}\selectfont  $\DOTSB \leftarrow \joinrel  \rhook $}}{}{}autocorr()}{12}{subsubsection.5.1.3.1}}
\newlabel{classautocorr_ac5f3c582d025b6bbf74714eaf4e10d74}{{5.1.3.1}{12}{\texorpdfstring {get\+\_\+autocorr()}{get\_autocorr()}}{subsubsection.5.1.3.1}{}}
\@writefile{toc}{\contentsline {subsubsection}{\numberline {5.1.3.2}push()}{12}{subsubsection.5.1.3.2}}
\gdef \LT@ii {\LT@entry 
    {3}{34.08463pt}\LT@entry 
    {3}{96.9443pt}}
\@writefile{toc}{\contentsline {section}{\numberline {5.2}buffer$<$ T $>$ Class Template Reference}{13}{section.5.2}}
\newlabel{classbuffer}{{5.2}{13}{buffer$<$ T $>$ Class Template Reference}{section.5.2}{}}
\newlabel{classbuffer_a2d676273f1daa7b7088210eacdd5746d}{{5.2}{13}{Public Member Functions}{section*.8}{}}
\@writefile{toc}{\contentsline {subsection}{\numberline {5.2.1}Detailed Description}{13}{subsection.5.2.1}}
\@writefile{toc}{\contentsline {subsection}{\numberline {5.2.2}Constructor \& Destructor Documentation}{13}{subsection.5.2.2}}
\newlabel{classbuffer_a67f0415a1fa0cdf26457ffbf3f4cd3ca}{{5.2.2}{13}{Constructor \& Destructor Documentation}{subsection.5.2.2}{}}
\@writefile{toc}{\contentsline {subsubsection}{\numberline {5.2.2.1}buffer()}{13}{subsubsection.5.2.2.1}}
\gdef \LT@iii {\LT@entry 
    {3}{28.66687pt}\LT@entry 
    {3}{136.93044pt}}
\gdef \LT@iv {\LT@entry 
    {3}{24.30182pt}\LT@entry 
    {3}{119.9656pt}}
\gdef \LT@v {\LT@entry 
    {3}{82.75542pt}\LT@entry 
    {3}{12.4pt}}
\@writefile{toc}{\contentsline {subsection}{\numberline {5.2.3}Member Function Documentation}{14}{subsection.5.2.3}}
\newlabel{classbuffer_af7f732e1867ca0831e199d5a51b553b2}{{5.2.3}{14}{Member Function Documentation}{subsection.5.2.3}{}}
\@writefile{toc}{\contentsline {subsubsection}{\numberline {5.2.3.1}get\discretionary {\unhbox \voidb@x \hbox {\relax \fontsize  {7}{8}\selectfont  $\DOTSB \leftarrow \joinrel  \rhook $}}{}{}\_\discretionary {\unhbox \voidb@x \hbox {\relax \fontsize  {7}{8}\selectfont  $\DOTSB \leftarrow \joinrel  \rhook $}}{}{}eff\discretionary {\unhbox \voidb@x \hbox {\relax \fontsize  {7}{8}\selectfont  $\DOTSB \leftarrow \joinrel  \rhook $}}{}{}\_\discretionary {\unhbox \voidb@x \hbox {\relax \fontsize  {7}{8}\selectfont  $\DOTSB \leftarrow \joinrel  \rhook $}}{}{}size()}{14}{subsubsection.5.2.3.1}}
\newlabel{classbuffer_a2811a41454e5c7886f191b829209cb0d}{{5.2.3.1}{14}{\texorpdfstring {get\+\_\+eff\+\_\+size()}{get\_eff\_size()}}{subsubsection.5.2.3.1}{}}
\@writefile{toc}{\contentsline {subsubsection}{\numberline {5.2.3.2}operator[]()}{14}{subsubsection.5.2.3.2}}
\newlabel{classbuffer_a935d9e0b82ff9a4a6195a30a8552373c}{{5.2.3.2}{14}{\texorpdfstring {operator[]()}{operator[]()}}{table.5.5}{}}
\@writefile{toc}{\contentsline {subsubsection}{\numberline {5.2.3.3}push()}{14}{subsubsection.5.2.3.3}}
\gdef \LT@vi {\LT@entry 
    {3}{34.08463pt}\LT@entry 
    {3}{96.9443pt}}
\@writefile{toc}{\contentsline {section}{\numberline {5.3}randgen\discretionary {\unhbox \voidb@x \hbox {\relax \fontsize  {7}{8}\selectfont  $\DOTSB \leftarrow \joinrel  \rhook $}}{}{}:\discretionary {\unhbox \voidb@x \hbox {\relax \fontsize  {7}{8}\selectfont  $\DOTSB \leftarrow \joinrel  \rhook $}}{}{}:gen Class Reference}{15}{section.5.3}}
\newlabel{classrandgen_1_1gen}{{5.3}{15}{randgen\+:\+:gen Class Reference}{section.5.3}{}}
\@writefile{toc}{\contentsline {subsection}{\numberline {5.3.1}Detailed Description}{15}{subsection.5.3.1}}
\@writefile{toc}{\contentsline {subsection}{\numberline {5.3.2}Member Function Documentation}{15}{subsection.5.3.2}}
\newlabel{classrandgen_1_1gen_ab9f45011352b1f3bb6ce6c1432357574}{{5.3.2}{15}{Member Function Documentation}{subsection.5.3.2}{}}
\gdef \LT@vii {\LT@entry 
    {3}{32.31168pt}\LT@entry 
    {3}{254.53067pt}}
\@writefile{toc}{\contentsline {subsubsection}{\numberline {5.3.2.1}get\discretionary {\unhbox \voidb@x \hbox {\relax \fontsize  {7}{8}\selectfont  $\DOTSB \leftarrow \joinrel  \rhook $}}{}{}Gen()}{16}{subsubsection.5.3.2.1}}
\newlabel{classrandgen_1_1gen_a45eb4e3cc0b52da30fee3edd3887aac8}{{5.3.2.1}{16}{\texorpdfstring {get\+Gen()}{getGen()}}{subsubsection.5.3.2.1}{}}
\@writefile{toc}{\contentsline {subsubsection}{\numberline {5.3.2.2}Instance()\hspace  {0.1cm}{\relax \fontsize  {8}{9.5}\selectfont  \abovedisplayskip 6\p@ plus2\p@ minus4\p@ \abovedisplayshortskip \z@ plus\p@ \belowdisplayshortskip 3\p@ plus\p@ minus2\p@ \def \leftmargin \leftmargini \parsep 4\p@ plus2\p@ minus\p@ \topsep 8\p@ plus2\p@ minus4\p@ \itemsep 4\p@ plus2\p@ minus\p@ {\leftmargin \leftmargini \topsep 3\p@ plus\p@ minus\p@ \parsep 2\p@ plus\p@ minus\p@ \itemsep \parsep }\belowdisplayskip \abovedisplayskip \ttfamily  [1/2]}}{16}{subsubsection.5.3.2.2}}
\newlabel{classrandgen_1_1gen_ab1a90da19c1b6b3e220aab1c07f3a427}{{5.3.2.2}{16}{\texorpdfstring {Instance()}{Instance()}\hspace {0.1cm}{\footnotesize \ttfamily [1/2]}}{subsubsection.5.3.2.2}{}}
\@writefile{toc}{\contentsline {subsubsection}{\numberline {5.3.2.3}Instance()\hspace  {0.1cm}{\relax \fontsize  {8}{9.5}\selectfont  \abovedisplayskip 6\p@ plus2\p@ minus4\p@ \abovedisplayshortskip \z@ plus\p@ \belowdisplayshortskip 3\p@ plus\p@ minus2\p@ \def \leftmargin \leftmargini \parsep 4\p@ plus2\p@ minus\p@ \topsep 8\p@ plus2\p@ minus4\p@ \itemsep 4\p@ plus2\p@ minus\p@ {\leftmargin \leftmargini \topsep 3\p@ plus\p@ minus\p@ \parsep 2\p@ plus\p@ minus\p@ \itemsep \parsep }\belowdisplayskip \abovedisplayskip \ttfamily  [2/2]}}{16}{subsubsection.5.3.2.3}}
\@writefile{toc}{\contentsline {section}{\numberline {5.4}Progress Struct Reference}{17}{section.5.4}}
\newlabel{structProgress}{{5.4}{17}{Progress Struct Reference}{section.5.4}{}}
\newlabel{structProgress_add3a526b00570d02276f28ff5c83f100}{{5.4}{17}{Public Member Functions}{section*.12}{}}
\newlabel{structProgress_a723c9cdb0eca0f77982d61fccf79e2d3}{{5.4}{17}{Public Attributes}{section*.13}{}}
\newlabel{structProgress_a88544e0b0c22daef9e7520a8e7e5ed0d}{{5.4}{17}{Public Attributes}{section*.13}{}}
\@writefile{toc}{\contentsline {section}{\numberline {5.5}Single\discretionary {\unhbox \voidb@x \hbox {\relax \fontsize  {7}{8}\selectfont  $\DOTSB \leftarrow \joinrel  \rhook $}}{}{}Spin Class Reference}{17}{section.5.5}}
\newlabel{classSingleSpin}{{5.5}{17}{Single\+Spin Class Reference}{section.5.5}{}}
\newlabel{classSingleSpin_a230464dce80a0dda434516d9a5892545}{{5.5}{18}{Public Member Functions}{section*.16}{}}
\newlabel{classSingleSpin_a665249f330d5729ba149c99494826eb1}{{5.5}{18}{Public Member Functions}{section*.16}{}}
\newlabel{classSingleSpin_af56a53b700142379bdbb8309968a0473}{{5.5}{18}{Protected Member Functions}{section*.17}{}}
\newlabel{classSingleSpin_a757da2c82e135bb911fb4519ef41ecc0}{{5.5}{18}{Protected Attributes}{section*.18}{}}
\newlabel{classSingleSpin_aad811a1768904ad8a10d316c986da1d2}{{5.5}{18}{Protected Attributes}{section*.18}{}}
\newlabel{classSingleSpin_ab5d2dc011d9584174fb6e0f0a6680565}{{5.5}{18}{Protected Attributes}{section*.18}{}}
\newlabel{classSingleSpin_aefa3d0e6187a6cfb1808252f86dabf3b}{{5.5}{18}{Protected Attributes}{section*.18}{}}
\newlabel{classSingleSpin_a5bb4ba0285edfa3d49661ca399c9061e}{{5.5}{18}{Protected Attributes}{section*.18}{}}
\newlabel{classSingleSpin_afa570ac28e226a1f9302a9fd257bda2a}{{5.5}{18}{Protected Attributes}{section*.18}{}}
\newlabel{classSingleSpin_a085124864cf8161e6b808d1623c2d69a}{{5.5}{18}{Protected Attributes}{section*.18}{}}
\newlabel{classSingleSpin_ae6ead46f96d098a806517e424a786e86}{{5.5}{18}{Protected Attributes}{section*.18}{}}
\newlabel{classSingleSpin_aea35cc7cc0b77be2375856180f860155}{{5.5}{18}{Protected Attributes}{section*.18}{}}
\@writefile{toc}{\contentsline {subsection}{\numberline {5.5.1}Detailed Description}{18}{subsection.5.5.1}}
\@writefile{toc}{\contentsline {subsection}{\numberline {5.5.2}Member Enumeration Documentation}{18}{subsection.5.5.2}}
\newlabel{classSingleSpin_a1b89e7122d41288d8f85ae70acc5b9df}{{5.5.2}{18}{Member Enumeration Documentation}{subsection.5.5.2}{}}
\@writefile{toc}{\contentsline {subsubsection}{\numberline {5.5.2.1}meas\discretionary {\unhbox \voidb@x \hbox {\relax \fontsize  {7}{8}\selectfont  $\DOTSB \leftarrow \joinrel  \rhook $}}{}{}\_\discretionary {\unhbox \voidb@x \hbox {\relax \fontsize  {7}{8}\selectfont  $\DOTSB \leftarrow \joinrel  \rhook $}}{}{}t}{18}{subsubsection.5.5.2.1}}
\gdef \LT@viii {\LT@entry 
    {3}{43.31834pt}\LT@entry 
    {3}{364.11247pt}}
\gdef \LT@ix {\LT@entry 
    {3}{125.76605pt}\LT@entry 
    {3}{329.47806pt}}
\newlabel{classSingleSpin_a1b89e7122d41288d8f85ae70acc5b9dfae83df46f79f5560ae00c65b4481a0449}{{5.8}{19}{\texorpdfstring {meas\+\_\+t}{meas\_t}}{table.5.8}{}}
\newlabel{classSingleSpin_a1b89e7122d41288d8f85ae70acc5b9dfa290c994f0e5ce933a0fa399036ffacd3}{{5.8}{19}{\texorpdfstring {meas\+\_\+t}{meas\_t}}{table.5.8}{}}
\newlabel{classSingleSpin_a3a3f9c1f7485b93155f961603be595e5}{{5.5.2.1}{19}{\texorpdfstring {meas\+\_\+t}{meas\_t}}{table.5.8}{}}
\@writefile{toc}{\contentsline {subsubsection}{\numberline {5.5.2.2}model\discretionary {\unhbox \voidb@x \hbox {\relax \fontsize  {7}{8}\selectfont  $\DOTSB \leftarrow \joinrel  \rhook $}}{}{}\_\discretionary {\unhbox \voidb@x \hbox {\relax \fontsize  {7}{8}\selectfont  $\DOTSB \leftarrow \joinrel  \rhook $}}{}{}t}{19}{subsubsection.5.5.2.2}}
\newlabel{classSingleSpin_a3a3f9c1f7485b93155f961603be595e5a09b02d4d81854429da77f33b9f86f23f}{{5.9}{19}{\texorpdfstring {model\+\_\+t}{model\_t}}{table.5.9}{}}
\newlabel{classSingleSpin_a3a3f9c1f7485b93155f961603be595e5abc743e965a2ff91c06c4ddbe7c5c1dc3}{{5.9}{19}{\texorpdfstring {model\+\_\+t}{model\_t}}{table.5.9}{}}
\newlabel{classSingleSpin_a3a3f9c1f7485b93155f961603be595e5a3e20a133d039536e510ed76f01c60421}{{5.9}{19}{\texorpdfstring {model\+\_\+t}{model\_t}}{table.5.9}{}}
\newlabel{classSingleSpin_a3a3f9c1f7485b93155f961603be595e5a0af26ba4364821573a07ae37eca90ea4}{{5.9}{19}{\texorpdfstring {model\+\_\+t}{model\_t}}{table.5.9}{}}
\newlabel{classSingleSpin_a3a3f9c1f7485b93155f961603be595e5ac056182d507578ce59f1fba04fae77b5}{{5.9}{19}{\texorpdfstring {model\+\_\+t}{model\_t}}{table.5.9}{}}
\newlabel{classSingleSpin_a3a3f9c1f7485b93155f961603be595e5a22ea7454977e2a59af34d295e81e4996}{{5.9}{19}{\texorpdfstring {model\+\_\+t}{model\_t}}{table.5.9}{}}
\newlabel{classSingleSpin_a3a3f9c1f7485b93155f961603be595e5a00093560fb4a19785f5eeb4fd206eb94}{{5.9}{19}{\texorpdfstring {model\+\_\+t}{model\_t}}{table.5.9}{}}
\newlabel{classSingleSpin_a3a3f9c1f7485b93155f961603be595e5a0efad8e9e307ef0f6b187758dacf0a3a}{{5.9}{19}{\texorpdfstring {model\+\_\+t}{model\_t}}{table.5.9}{}}
\newlabel{classSingleSpin_a3a3f9c1f7485b93155f961603be595e5a423b8b979441f98c7bd03e1976eb31ad}{{5.9}{19}{\texorpdfstring {model\+\_\+t}{model\_t}}{table.5.9}{}}
\newlabel{classSingleSpin_a3a3f9c1f7485b93155f961603be595e5af6dbff3c92bbbd0d1bc2d0d54f3880be}{{5.9}{19}{\texorpdfstring {model\+\_\+t}{model\_t}}{table.5.9}{}}
\newlabel{classSingleSpin_a3a3f9c1f7485b93155f961603be595e5aa82b651aed727ed295b2101a90220d43}{{5.9}{19}{\texorpdfstring {model\+\_\+t}{model\_t}}{table.5.9}{}}
\newlabel{classSingleSpin_a3a3f9c1f7485b93155f961603be595e5a1a87fd05eb1ab3a70c0605edfa2b7fe9}{{5.9}{19}{\texorpdfstring {model\+\_\+t}{model\_t}}{table.5.9}{}}
\newlabel{classSingleSpin_a3a3f9c1f7485b93155f961603be595e5a5d3206949aceaca8f6a8617b1e3f24dd}{{5.9}{19}{\texorpdfstring {model\+\_\+t}{model\_t}}{table.5.9}{}}
\newlabel{classSingleSpin_a3a3f9c1f7485b93155f961603be595e5a77019567f09c5352968f30a17a936258}{{5.9}{19}{\texorpdfstring {model\+\_\+t}{model\_t}}{table.5.9}{}}
\newlabel{classSingleSpin_a3a3f9c1f7485b93155f961603be595e5a2f354e79989bbe89b51ee1a7b054efd6}{{5.9}{19}{\texorpdfstring {model\+\_\+t}{model\_t}}{table.5.9}{}}
\newlabel{classSingleSpin_a3a3f9c1f7485b93155f961603be595e5a50900650a240f5f08ffeb983c134d5d3}{{5.9}{19}{\texorpdfstring {model\+\_\+t}{model\_t}}{table.5.9}{}}
\newlabel{classSingleSpin_a3a3f9c1f7485b93155f961603be595e5ae3fc5c5a59bea7efcad247699b969969}{{5.9}{19}{\texorpdfstring {model\+\_\+t}{model\_t}}{table.5.9}{}}
\newlabel{classSingleSpin_a3a3f9c1f7485b93155f961603be595e5a87bbd80395abfe225509b1e9dbb5d3c8}{{5.9}{19}{\texorpdfstring {model\+\_\+t}{model\_t}}{table.5.9}{}}
\newlabel{classSingleSpin_a3a3f9c1f7485b93155f961603be595e5afc644f4de677d16661c363d271009a4b}{{5.9}{19}{\texorpdfstring {model\+\_\+t}{model\_t}}{table.5.9}{}}
\@writefile{toc}{\contentsline {subsection}{\numberline {5.5.3}Constructor \& Destructor Documentation}{19}{subsection.5.5.3}}
\newlabel{classSingleSpin_a1a684100de6193893e7c5288e38f61ea}{{5.5.3}{19}{Constructor \& Destructor Documentation}{subsection.5.5.3}{}}
\gdef \LT@x {\LT@entry 
    {3}{45.81146pt}\LT@entry 
    {3}{409.43265pt}}
\gdef \LT@xi {\LT@entry 
    {3}{28.66687pt}\LT@entry 
    {3}{139.2256pt}}
\@writefile{toc}{\contentsline {subsubsection}{\numberline {5.5.3.1}Single\discretionary {\unhbox \voidb@x \hbox {\relax \fontsize  {7}{8}\selectfont  $\DOTSB \leftarrow \joinrel  \rhook $}}{}{}Spin()}{20}{subsubsection.5.5.3.1}}
\@writefile{toc}{\contentsline {subsection}{\numberline {5.5.4}Member Function Documentation}{20}{subsection.5.5.4}}
\newlabel{classSingleSpin_ac71f6ffd11b5270ecf77520be06fe301}{{5.5.4}{20}{Member Function Documentation}{subsection.5.5.4}{}}
\@writefile{toc}{\contentsline {subsubsection}{\numberline {5.5.4.1}Fill\discretionary {\unhbox \voidb@x \hbox {\relax \fontsize  {7}{8}\selectfont  $\DOTSB \leftarrow \joinrel  \rhook $}}{}{}Sz\discretionary {\unhbox \voidb@x \hbox {\relax \fontsize  {7}{8}\selectfont  $\DOTSB \leftarrow \joinrel  \rhook $}}{}{}Vec()}{20}{subsubsection.5.5.4.1}}
\newlabel{classSingleSpin_acb719edd0702ea4b34e3731cfd944200}{{5.5.4.1}{20}{\texorpdfstring {Fill\+Sz\+Vec()}{FillSzVec()}}{table.5.11}{}}
\@writefile{toc}{\contentsline {subsubsection}{\numberline {5.5.4.2}Get\discretionary {\unhbox \voidb@x \hbox {\relax \fontsize  {7}{8}\selectfont  $\DOTSB \leftarrow \joinrel  \rhook $}}{}{}First\discretionary {\unhbox \voidb@x \hbox {\relax \fontsize  {7}{8}\selectfont  $\DOTSB \leftarrow \joinrel  \rhook $}}{}{}Time()}{20}{subsubsection.5.5.4.2}}
\gdef \LT@xii {\LT@entry 
    {3}{83.95236pt}\LT@entry 
    {3}{83.21022pt}}
\newlabel{classSingleSpin_a4af4af14835ddfd1d0a91cfbcc472de2}{{5.5.4.2}{21}{\texorpdfstring {Get\+First\+Time()}{GetFirstTime()}}{subsubsection.5.5.4.2}{}}
\@writefile{toc}{\contentsline {subsubsection}{\numberline {5.5.4.3}Get\discretionary {\unhbox \voidb@x \hbox {\relax \fontsize  {7}{8}\selectfont  $\DOTSB \leftarrow \joinrel  \rhook $}}{}{}Last\discretionary {\unhbox \voidb@x \hbox {\relax \fontsize  {7}{8}\selectfont  $\DOTSB \leftarrow \joinrel  \rhook $}}{}{}Time()}{21}{subsubsection.5.5.4.3}}
\newlabel{classSingleSpin_a9076892ecfc23bd8c6ce84abe69a6c6d}{{5.5.4.3}{21}{\texorpdfstring {Get\+Last\+Time()}{GetLastTime()}}{subsubsection.5.5.4.3}{}}
\@writefile{toc}{\contentsline {subsubsection}{\numberline {5.5.4.4}Get\discretionary {\unhbox \voidb@x \hbox {\relax \fontsize  {7}{8}\selectfont  $\DOTSB \leftarrow \joinrel  \rhook $}}{}{}Spin()}{21}{subsubsection.5.5.4.4}}
\newlabel{classSingleSpin_a7b73860cea92e703db667494b8465599}{{5.5.4.4}{21}{\texorpdfstring {Get\+Spin()}{GetSpin()}}{table.5.12}{}}
\@writefile{toc}{\contentsline {subsubsection}{\numberline {5.5.4.5}Step()}{21}{subsubsection.5.5.4.5}}
\@writefile{toc}{\contentsline {section}{\numberline {5.6}Single\discretionary {\unhbox \voidb@x \hbox {\relax \fontsize  {7}{8}\selectfont  $\DOTSB \leftarrow \joinrel  \rhook $}}{}{}Spin\discretionary {\unhbox \voidb@x \hbox {\relax \fontsize  {7}{8}\selectfont  $\DOTSB \leftarrow \joinrel  \rhook $}}{}{}Autocorr Class Reference}{22}{section.5.6}}
\newlabel{classSingleSpinAutocorr}{{5.6}{22}{Single\+Spin\+Autocorr Class Reference}{section.5.6}{}}
\@writefile{toc}{\contentsline {subsection}{\numberline {5.6.1}Detailed Description}{22}{subsection.5.6.1}}
\gdef \LT@xiii {\LT@entry 
    {3}{45.81146pt}\LT@entry 
    {3}{409.43265pt}}
\@writefile{toc}{\contentsline {subsection}{\numberline {5.6.2}Constructor \& Destructor Documentation}{23}{subsection.5.6.2}}
\newlabel{classSingleSpinAutocorr_a55b01c712d35a460459e9d14f547f728}{{5.6.2}{23}{Constructor \& Destructor Documentation}{subsection.5.6.2}{}}
\@writefile{toc}{\contentsline {subsubsection}{\numberline {5.6.2.1}Single\discretionary {\unhbox \voidb@x \hbox {\relax \fontsize  {7}{8}\selectfont  $\DOTSB \leftarrow \joinrel  \rhook $}}{}{}Spin\discretionary {\unhbox \voidb@x \hbox {\relax \fontsize  {7}{8}\selectfont  $\DOTSB \leftarrow \joinrel  \rhook $}}{}{}Autocorr()}{23}{subsubsection.5.6.2.1}}
\@writefile{toc}{\contentsline {subsection}{\numberline {5.6.3}Member Function Documentation}{23}{subsection.5.6.3}}
\newlabel{classSingleSpinAutocorr_a4cfc202873e5e729d1e9fb2eecc64a6e}{{5.6.3}{23}{Member Function Documentation}{subsection.5.6.3}{}}
\@writefile{toc}{\contentsline {subsubsection}{\numberline {5.6.3.1}Get\discretionary {\unhbox \voidb@x \hbox {\relax \fontsize  {7}{8}\selectfont  $\DOTSB \leftarrow \joinrel  \rhook $}}{}{}Autocorr()}{23}{subsubsection.5.6.3.1}}
\newlabel{classSingleSpinAutocorr_a0454755c64fe6d153425900e4f3f6c1b}{{5.6.3.1}{23}{\texorpdfstring {Get\+Autocorr()}{GetAutocorr()}}{subsubsection.5.6.3.1}{}}
\@writefile{toc}{\contentsline {subsubsection}{\numberline {5.6.3.2}Step()}{24}{subsubsection.5.6.3.2}}
\@writefile{toc}{\contentsline {chapter}{\numberline {6}File Documentation}{25}{chapter.6}}
\@writefile{lof}{\addvspace {10\p@ }}
\@writefile{lot}{\addvspace {10\p@ }}
\@writefile{toc}{\contentsline {section}{\numberline {6.1}include/la.h File Reference}{25}{section.6.1}}
\newlabel{la_8h}{{6.1}{25}{include/la.h File Reference}{section.6.1}{}}
\@writefile{toc}{\contentsline {subsection}{\numberline {6.1.1}Function Documentation}{25}{subsection.6.1.1}}
\newlabel{la_8h_file_aad44afcc5becdd8909806f8069456330}{{6.1.1}{25}{Function Documentation}{subsection.6.1.1}{}}
\@writefile{toc}{\contentsline {subsubsection}{\numberline {6.1.1.1}Rotate()}{25}{subsubsection.6.1.1.1}}
\gdef \LT@xiv {\LT@entry 
    {3}{24.80576pt}\LT@entry 
    {3}{436.94728pt}}
\@writefile{toc}{\contentsline {chapter}{Index}{27}{section*.25}}
