# Supplementary material for: Spin-relaxation time in materials with broken inversion symmetry and large spin-orbit coupling
Source: Sci Rep. 2017 Aug 30;7:9949. doi: 10.1038/s41598-017-09759-0 (PMC5577210; doi:10.1038/s41598-017-09759-0)
Supplement: Supplementary file 2 — The Monte Carlo code of the calculations in C++ [file 41598_2017_9759_MOESM2_ESM.zip › DP_Monte_Carlo/doc/html/classSingleSpinAutocorr__inherit__graph.map]

<map id="SingleSpinAutocorr" name="SingleSpinAutocorr">
<area shape="rect" id="node2" href="$classSingleSpin.html" title="Spin relaxation experiment class mainly for ensamble measurements. " alt="" coords="32,5,121,32"/>
</map>
