# Supplementary material for: Spin-relaxation time in materials with broken inversion symmetry and large spin-orbit coupling
Source: Sci Rep. 2017 Aug 30;7:9949. doi: 10.1038/s41598-017-09759-0 (PMC5577210; doi:10.1038/s41598-017-09759-0)
Supplement: Supplementary file 2 — The Monte Carlo code of the calculations in C++ [file 41598_2017_9759_MOESM2_ESM.zip › DP_Monte_Carlo/doc/html/search/all_8.js]

var searchData=
[
  ['naiv',['naiv',['../classSingleSpin.html#a3a3f9c1f7485b93155f961603be595e5a09b02d4d81854429da77f33b9f86f23f',1,'SingleSpin']]]
];
