# Supplementary material for: Spin-relaxation time in materials with broken inversion symmetry and large spin-orbit coupling
Source: Sci Rep. 2017 Aug 30;7:9949. doi: 10.1038/s41598-017-09759-0 (PMC5577210; doi:10.1038/s41598-017-09759-0)
Supplement: Supplementary file 2 — The Monte Carlo code of the calculations in C++ [file 41598_2017_9759_MOESM2_ESM.zip › DP_Monte_Carlo/doc/html/search/all_c.js]

var searchData=
[
  ['singlespin',['SingleSpin',['../classSingleSpin.html',1,'SingleSpin'],['../classSingleSpin.html#a1a684100de6193893e7c5288e38f61ea',1,'SingleSpin::SingleSpin()']]],
  ['singlespinautocorr',['SingleSpinAutocorr',['../classSingleSpinAutocorr.html',1,'SingleSpinAutocorr'],['../classSingleSpinAutocorr.html#a55b01c712d35a460459e9d14f547f728',1,'SingleSpinAutocorr::SingleSpinAutocorr()']]],
  ['step',['Step',['../classSingleSpin.html#a7b73860cea92e703db667494b8465599',1,'SingleSpin::Step()'],['../classSingleSpinAutocorr.html#a0454755c64fe6d153425900e4f3f6c1b',1,'SingleSpinAutocorr::Step()']]]
];
