# Supplementary material for: Spin-relaxation time in materials with broken inversion symmetry and large spin-orbit coupling
Source: Sci Rep. 2017 Aug 30;7:9949. doi: 10.1038/s41598-017-09759-0 (PMC5577210; doi:10.1038/s41598-017-09759-0)
Supplement: Supplementary file 2 — The Monte Carlo code of the calculations in C++ [file 41598_2017_9759_MOESM2_ESM.zip › DP_Monte_Carlo/doc/html/search/functions_4.js]

var searchData=
[
  ['instance',['Instance',['../classrandgen_1_1gen.html#a45eb4e3cc0b52da30fee3edd3887aac8',1,'randgen::gen::Instance()'],['../classrandgen_1_1gen.html#ab1a90da19c1b6b3e220aab1c07f3a427',1,'randgen::gen::Instance(uint32_t seed)']]]
];
