# Supplementary material for: Spin-relaxation time in materials with broken inversion symmetry and large spin-orbit coupling
Source: Sci Rep. 2017 Aug 30;7:9949. doi: 10.1038/s41598-017-09759-0 (PMC5577210; doi:10.1038/s41598-017-09759-0)
Supplement: Supplementary file 2 — The Monte Carlo code of the calculations in C++ [file 41598_2017_9759_MOESM2_ESM.zip › DP_Monte_Carlo/doc/html/search/all_4.js]

var searchData=
[
  ['gen',['gen',['../classrandgen_1_1gen.html',1,'randgen']]],
  ['get_5fautocorr',['get_autocorr',['../classautocorr.html#a92eb596560b5948fbd8fabe676b53dfd',1,'autocorr']]],
  ['get_5feff_5fsize',['get_eff_size',['../classbuffer.html#af7f732e1867ca0831e199d5a51b553b2',1,'buffer']]],
  ['get_5fsize',['get_size',['../classbuffer.html#a2d676273f1daa7b7088210eacdd5746d',1,'buffer']]],
  ['getautocorr',['GetAutocorr',['../classSingleSpinAutocorr.html#a4cfc202873e5e729d1e9fb2eecc64a6e',1,'SingleSpinAutocorr']]],
  ['getfirsttime',['GetFirstTime',['../classSingleSpin.html#acb719edd0702ea4b34e3731cfd944200',1,'SingleSpin']]],
  ['getgen',['getGen',['../classrandgen_1_1gen.html#ab9f45011352b1f3bb6ce6c1432357574',1,'randgen::gen']]],
  ['getlasttime',['GetLastTime',['../classSingleSpin.html#a4af4af14835ddfd1d0a91cfbcc472de2',1,'SingleSpin']]],
  ['getspin',['GetSpin',['../classSingleSpin.html#a9076892ecfc23bd8c6ce84abe69a6c6d',1,'SingleSpin']]]
];
