# Supplementary material for: Spin-relaxation time in materials with broken inversion symmetry and large spin-orbit coupling
Source: Sci Rep. 2017 Aug 30;7:9949. doi: 10.1038/s41598-017-09759-0 (PMC5577210; doi:10.1038/s41598-017-09759-0)
Supplement: Supplementary file 2 — The Monte Carlo code of the calculations in C++ [file 41598_2017_9759_MOESM2_ESM.zip › DP_Monte_Carlo/doc/html/search/all_b.js]

var searchData=
[
  ['rashba_5f3d',['rashba_3d',['../classSingleSpin.html#a3a3f9c1f7485b93155f961603be595e5a22ea7454977e2a59af34d295e81e4996',1,'SingleSpin']]],
  ['rashba_5fdressel_5f2d_5fx',['rashba_dressel_2d_x',['../classSingleSpin.html#a3a3f9c1f7485b93155f961603be595e5a1a87fd05eb1ab3a70c0605edfa2b7fe9',1,'SingleSpin']]],
  ['rashba_5fdressel_5f2d_5fxy',['rashba_dressel_2d_xy',['../classSingleSpin.html#a3a3f9c1f7485b93155f961603be595e5a5d3206949aceaca8f6a8617b1e3f24dd',1,'SingleSpin']]],
  ['rashba_5fdressel_5f2d_5fz',['rashba_dressel_2d_z',['../classSingleSpin.html#a3a3f9c1f7485b93155f961603be595e5aa82b651aed727ed295b2101a90220d43',1,'SingleSpin']]],
  ['rashba_5fdressel_5f3d_5f111_5fxx',['rashba_dressel_3d_111_xx',['../classSingleSpin.html#a3a3f9c1f7485b93155f961603be595e5a87bbd80395abfe225509b1e9dbb5d3c8',1,'SingleSpin']]],
  ['rashba_5fdressel_5f3d_5f111_5fzz',['rashba_dressel_3d_111_zz',['../classSingleSpin.html#a3a3f9c1f7485b93155f961603be595e5afc644f4de677d16661c363d271009a4b',1,'SingleSpin']]],
  ['rashba_5fdressel_5f3d_5fx',['rashba_dressel_3d_x',['../classSingleSpin.html#a3a3f9c1f7485b93155f961603be595e5a77019567f09c5352968f30a17a936258',1,'SingleSpin']]],
  ['rashba_5fdressel_5f3d_5fxy',['rashba_dressel_3d_xy',['../classSingleSpin.html#a3a3f9c1f7485b93155f961603be595e5ae3fc5c5a59bea7efcad247699b969969',1,'SingleSpin']]],
  ['rashba_5fdressel_5f3d_5fxz',['rashba_dressel_3d_xz',['../classSingleSpin.html#a3a3f9c1f7485b93155f961603be595e5a50900650a240f5f08ffeb983c134d5d3',1,'SingleSpin']]],
  ['rashba_5fdressel_5f3d_5fz',['rashba_dressel_3d_z',['../classSingleSpin.html#a3a3f9c1f7485b93155f961603be595e5a2f354e79989bbe89b51ee1a7b054efd6',1,'SingleSpin']]],
  ['rawprint',['RawPrint',['../classSingleSpin.html#a665249f330d5729ba149c99494826eb1',1,'SingleSpin']]],
  ['rotate',['Rotate',['../la_8h.html#aad44afcc5becdd8909806f8069456330',1,'la']]]
];
