# Supplementary material for: Spin-relaxation time in materials with broken inversion symmetry and large spin-orbit coupling
Source: Sci Rep. 2017 Aug 30;7:9949. doi: 10.1038/s41598-017-09759-0 (PMC5577210; doi:10.1038/s41598-017-09759-0)
Supplement: Supplementary file 2 — The Monte Carlo code of the calculations in C++ [file 41598_2017_9759_MOESM2_ESM.zip › DP_Monte_Carlo/doc/html/search/enums_0.js]

var searchData=
[
  ['meas_5ft',['meas_t',['../classSingleSpin.html#a1b89e7122d41288d8f85ae70acc5b9df',1,'SingleSpin']]],
  ['model_5ft',['model_t',['../classSingleSpin.html#a3a3f9c1f7485b93155f961603be595e5',1,'SingleSpin']]]
];
