# Supplementary material for: Spin-relaxation time in materials with broken inversion symmetry and large spin-orbit coupling
Source: Sci Rep. 2017 Aug 30;7:9949. doi: 10.1038/s41598-017-09759-0 (PMC5577210; doi:10.1038/s41598-017-09759-0)
Supplement: Supplementary file 2 — The Monte Carlo code of the calculations in C++ [file 41598_2017_9759_MOESM2_ESM.zip › DP_Monte_Carlo/doc/html/search/all_a.js]

var searchData=
[
  ['prep',['prep',['../classSingleSpin.html#a1b89e7122d41288d8f85ae70acc5b9dfae83df46f79f5560ae00c65b4481a0449',1,'SingleSpin']]],
  ['print',['Print',['../classSingleSpin.html#a230464dce80a0dda434516d9a5892545',1,'SingleSpin']]],
  ['progress',['Progress',['../structProgress.html',1,'']]],
  ['push',['push',['../classautocorr.html#ac5f3c582d025b6bbf74714eaf4e10d74',1,'autocorr::push()'],['../classbuffer.html#a935d9e0b82ff9a4a6195a30a8552373c',1,'buffer::push()']]]
];
