# Supplementary material for: Spin-relaxation time in materials with broken inversion symmetry and large spin-orbit coupling
Source: Sci Rep. 2017 Aug 30;7:9949. doi: 10.1038/s41598-017-09759-0 (PMC5577210; doi:10.1038/s41598-017-09759-0)
Supplement: Supplementary file 2 — The Monte Carlo code of the calculations in C++ [file 41598_2017_9759_MOESM2_ESM.zip › DP_Monte_Carlo/doc/html/search/enumvalues_0.js]

var searchData=
[
  ['b_5fshot',['B_shot',['../classSingleSpin.html#a1b89e7122d41288d8f85ae70acc5b9dfa290c994f0e5ce933a0fa399036ffacd3',1,'SingleSpin']]],
  ['burkov_5f2d',['burkov_2d',['../classSingleSpin.html#a3a3f9c1f7485b93155f961603be595e5abc743e965a2ff91c06c4ddbe7c5c1dc3',1,'SingleSpin']]],
  ['burkov_5f2d_5fangle',['burkov_2d_angle',['../classSingleSpin.html#a3a3f9c1f7485b93155f961603be595e5a0af26ba4364821573a07ae37eca90ea4',1,'SingleSpin']]],
  ['burkov_5f2d_5fangle_5fsx',['burkov_2d_angle_sx',['../classSingleSpin.html#a3a3f9c1f7485b93155f961603be595e5ac056182d507578ce59f1fba04fae77b5',1,'SingleSpin']]],
  ['burkov_5f2d_5fsx',['burkov_2d_Sx',['../classSingleSpin.html#a3a3f9c1f7485b93155f961603be595e5a3e20a133d039536e510ed76f01c60421',1,'SingleSpin']]]
];
