# Supplementary material for: Spin-relaxation time in materials with broken inversion symmetry and large spin-orbit coupling
Source: Sci Rep. 2017 Aug 30;7:9949. doi: 10.1038/s41598-017-09759-0 (PMC5577210; doi:10.1038/s41598-017-09759-0)
Supplement: Supplementary file 2 — The Monte Carlo code of the calculations in C++ [file 41598_2017_9759_MOESM2_ESM.zip › DP_Monte_Carlo/doc/html/search/enumvalues_2.js]

var searchData=
[
  ['mixed_5f3d',['mixed_3d',['../classSingleSpin.html#a3a3f9c1f7485b93155f961603be595e5a00093560fb4a19785f5eeb4fd206eb94',1,'SingleSpin']]],
  ['mn_5f1d',['mn_1d',['../classSingleSpin.html#a3a3f9c1f7485b93155f961603be595e5a0efad8e9e307ef0f6b187758dacf0a3a',1,'SingleSpin']]]
];
