# Supplementary material for: Spin-relaxation time in materials with broken inversion symmetry and large spin-orbit coupling
Source: Sci Rep. 2017 Aug 30;7:9949. doi: 10.1038/s41598-017-09759-0 (PMC5577210; doi:10.1038/s41598-017-09759-0)
Supplement: Supplementary file 2 — The Monte Carlo code of the calculations in C++ [file 41598_2017_9759_MOESM2_ESM.zip › DP_Monte_Carlo/doc/html/search/searchdata.js]

var indexSectionsWithContent =
{
  0: "abdfgilmnoprs",
  1: "abgps",
  2: "l",
  3: "abfgioprs",
  4: "m",
  5: "bdmnpr"
};

var indexSectionNames =
{
  0: "all",
  1: "classes",
  2: "files",
  3: "functions",
  4: "enums",
  5: "enumvalues"
};

var indexSectionLabels =
{
  0: "All",
  1: "Classes",
  2: "Files",
  3: "Functions",
  4: "Enumerations",
  5: "Enumerator"
};
