# Supplementary material for: Spin-relaxation time in materials with broken inversion symmetry and large spin-orbit coupling
Source: Sci Rep. 2017 Aug 30;7:9949. doi: 10.1038/s41598-017-09759-0 (PMC5577210; doi:10.1038/s41598-017-09759-0)
Supplement: Supplementary file 2 — The Monte Carlo code of the calculations in C++ [file 41598_2017_9759_MOESM2_ESM.zip › DP_Monte_Carlo/doc/html/dir_68267d1309a1af8e8297ef4c3efbcdba_dep.map]

<map id="src" name="src">
<area shape="rect" id="node4" href="dir_d44c64559bbebec7f509842c48db8b23.html" title="include" alt="" coords="219,123,291,171"/>
<area shape="rect" id="edge1-headlabel" href="dir_000002_000000.html" title="2" alt="" coords="258,97,268,112"/>
<area shape="rect" id="node2" href="dir_8c5bca25a498c7ed0874b721ecc37dfa.html" title="target" alt="" coords="123,27,195,75"/>
<area shape="rect" id="node3" href="dir_d93a1d4020dea85bb71b237545b5e722.html" title="tests" alt="" coords="27,27,99,75"/>
<area shape="rect" id="clust1" href="dir_68267d1309a1af8e8297ef4c3efbcdba.html" alt="" coords="16,16,301,85"/>
</map>
