# Supplementary material for: Spin-relaxation time in materials with broken inversion symmetry and large spin-orbit coupling
Source: Sci Rep. 2017 Aug 30;7:9949. doi: 10.1038/s41598-017-09759-0 (PMC5577210; doi:10.1038/s41598-017-09759-0)
Supplement: Supplementary file 2 — The Monte Carlo code of the calculations in C++ [file 41598_2017_9759_MOESM2_ESM.zip › DP_Monte_Carlo/doc/html/menudata.js]

var menudata={children:[
{text:"Main Page",url:"index.html"},
{text:"Classes",url:"annotated.html",children:[
{text:"Class List",url:"annotated.html"},
{text:"Class Index",url:"classes.html"},
{text:"Class Hierarchy",url:"inherits.html"},
{text:"Class Members",url:"functions.html",children:[
{text:"All",url:"functions.html",children:[
{text:"a",url:"functions.html#index_a"},
{text:"b",url:"functions.html#index_b"},
{text:"d",url:"functions.html#index_d"},
{text:"f",url:"functions.html#index_f"},
{text:"g",url:"functions.html#index_g"},
{text:"i",url:"functions.html#index_i"},
{text:"m",url:"functions.html#index_m"},
{text:"n",url:"functions.html#index_n"},
{text:"o",url:"functions.html#index_o"},
{text:"p",url:"functions.html#index_p"},
{text:"r",url:"functions.html#index_r"},
{text:"s",url:"functions.html#index_s"}]},
{text:"Functions",url:"functions_func.html"},
{text:"Enumerations",url:"functions_enum.html"},
{text:"Enumerator",url:"functions_eval.html"}]}]},
{text:"Files",url:"files.html",children:[
{text:"File List",url:"files.html"}]}]}
