# Supplementary material for: Spin-relaxation time in materials with broken inversion symmetry and large spin-orbit coupling
Source: Sci Rep. 2017 Aug 30;7:9949. doi: 10.1038/s41598-017-09759-0 (PMC5577210; doi:10.1038/s41598-017-09759-0)
Supplement: Supplementary file 2 — The Monte Carlo code of the calculations in C++ [file 41598_2017_9759_MOESM2_ESM.zip › DP_Monte_Carlo/doc/html/formula.repository]

\form#0:\[ H_\mathrm{SOC} = \hbar \bm{\Omega}(\bm{k})\bm{s} \]
\form#1:$ \bm{\Omega}(\bm{k}) $
\form#2:$ \Omega $
\form#3:$ \Delta \Omega $
\form#4:\[ \bm{\Omega}(\bm{k}) = \Omega \frac{\bm{k}}{k_\mathrm{F}} \]
\form#5:\[ \bm{\Omega}(\bm{k}) = \frac{\Omega}{k_\mathrm{F}} [-k_y, k_x, 0 ] \]
\form#6:\[ \bm{\Omega}(\bm{k}) = \Omega \frac{\bm{k}}{k_\mathrm{F}} + \frac{\Delta \Omega}{k_\mathrm{F}} [-k_y, k_x, 0 ] \]
\form#7:$ k=\pm k_\mathrm{F} $
\form#8:$ \bm{\Omega}(\bm{k}) = \Omega k/k_\mathrm{F} $
\form#9:\[ \bm{\Omega}(\bm{k}) = \frac{\Omega}{k_\mathrm{F}^3} \begin{bmatrix} k_x ( k_y^2 - k_z^2 ) \\ k_y ( k_z^2 - k_x^2 ) \\ k_z ( k_x^2 - k_y^2 ) \end{bmatrix} \]
\form#10:\[ \bm{\Omega}(\bm{k}) = \frac{\Omega}{k_\mathrm{F}} [-k_y,k_x,0] + \frac{\Delta \Omega}{k_\mathrm{F}} [k_x, -k_y, 0] \]
\form#11:\[ \bm{\Omega}(\bm{k}) = \frac{\Omega}{k_\mathrm{F}^3} \begin{bmatrix} k_x ( k_y^2 - k_z^2 ) \\ k_y ( k_z^2 - k_x^2 ) \\ k_z ( k_x^2 - k_y^2 ) \end{bmatrix} + \frac{\Delta \Omega}{k_\mathrm{F}} \begin{bmatrix} -k_y \\ k_x \\ 0 \end{bmatrix} \]
\form#12:\[ \bm{\Omega}(\bm{k}) = \frac{\Omega}{2\sqrt3 k^3_{\text{F}}} \begin{bmatrix} - k_y( k_x^2 + k_y^2 ) - ( k_y^2 - 2 k_x k_y - k_x^2 ) k_z + 4 k_y k_z^2 \\ k_x( k_x^2 + k_y^2 ) + ( k_x^2 - 2 k_x k_y - k_y^2 ) k_z - 4 k_x k_z^2 \\ ( k_x - k_y )( k_x^2 + 4 k_x k_y + k_y^2 ) \end{bmatrix} + \frac{\Delta \Omega}{k_{\text{F}}} \begin{bmatrix} -k_y \\ k_x \\ 0 \end{bmatrix}. \]
